# Supplementary material for: Land snails of Leptopoma Pfeiffer, 1847 in Sabah, Northern Borneo (Caenogastropoda: Cyclophoridae): an analysis of molecular phylogeny and geographical variations in shell form
Source: PeerJ. 2017 Oct 31;5:e3981. doi: 10.7717/peerj.3981 (PMC5669252; doi:10.7717/peerj.3981)
Supplement: File S1 [file peerj-05-3981-s001.zip]

Archive with 3 entries (2 files):
- SUPPLEMENTARYFILE1.Rawdataforshellmorphologicalanalysis/
- SUPPLEMENTARYFILE1.Rawdataforshellmorphologicalanalysis/morphological data for geography variation analysis.csv
- SUPPLEMENTARYFILE1.Rawdataforshellmorphologicalanalysis/morphological data phylogenetic test.csv
