# Supplementary material for: Land snails of Leptopoma Pfeiffer, 1847 in Sabah, Northern Borneo (Caenogastropoda: Cyclophoridae): an analysis of molecular phylogeny and geographical variations in shell form
Source: PeerJ. 2017 Oct 31;5:e3981. doi: 10.7717/peerj.3981 (PMC5669252; doi:10.7717/peerj.3981)
Supplement: File S1 [file peerj-05-3981-s001.zip › SUPPLEMENTARYFILE1.Rawdataforshellmorphologicalanalysis/morphological data for geography variation analysis.csv]

Cluster	Species	Dataset	BOR/MOL	Ref. of specimens	SH	SW	AH	AW	SH.SW	Spire Height	Inner ring	shell pattern	spiral striation
BI	Pellucidum	morphology	1564	1	1.257142857	1.185714286	0.657142857	0.714285714	1.060240963	0.3	0	2	2
BI	Pellucidum	morphology	1564	2	1.285714286	1.214285714	0.657142857	0.757142857	1.05882353	0.314285714	0	3	2
BI	Pellucidum	morphology	1564	3	1.242857143	1.2	0.671428571	0.728571429	1.035714286	0.3	0	3	2
BI	Pellucidum	morphology	1564	4	1.271428571	1.171428571	0.671428571	0.757142857	1.085365854	0.285714286	0	3	2
BI	Pellucidum	morphology	1564	5	1.142857143	1.028571429	0.628571429	0.571428571	1.111111111	0.257142857	0	1	2
BI	Pellucidum	morphology	1564	6	1.157142857	1.128571429	0.628571429	0.685714286	1.025316455	0.257142857	0	3	2
BI	Pellucidum	morphology	1564	7	1.314285714	1.2	0.642857143	0.742857143	1.095238095	0.342857143	0	4	2
BI	Pellucidum	morphology	1564	8	1.014285714	0.971428571	0.528571429	0.585714286	1.044117647	0.257142857	0	3	2
BI	Pellucidum	morphology	1564	9	1.185714286	1.128571429	0.642857143	0.714285714	1.050632911	0.285714286	0	1	2
BI	Pellucidum	morphology	1564	10	1.142857143	1.128571429	0.585714286	0.685714286	1.012658228	0.285714286	0	1	2
BI	Pellucidum	morphology	1564	11	1.314285714	1.2	0.728571429	0.771428571	1.095238095	0.3	0	3	2
BI	Pellucidum	morphology	1564	12	1.214285714	1.114285714	0.671428571	0.714285714	1.08974359	0.271428571	0	3	2
BI	Pellucidum	morphology	1564	13	1.114285714	1.071428571	0.628571429	0.657142857	1.04	0.228571429	0	3	2
K	Pellucidum	morphology	2091	1	1.214285714	1.1	0.657142857	0.7	1.103896104	0.271428571	0	1	2
K	Pellucidum	morphology	2091	2	1.142857143	1.057142857	0.6	0.657142857	1.081081081	0.257142857	0	1	2
K	Pellucidum	morphology	2091	3	1.2	1.1	0.657142857	0.7	1.090909091	0.285714286	0	3	2
K	Pellucidum	morphology	2091	4	1.171428571	1.114285714	0.628571429	0.7	1.051282051	0.285714286	0	1	2
K	Pellucidum	morphology	2091	5	1.057142857	0.985714286	0.571428571	0.642857143	1.072463768	0.242857143	0	1	2
K	Pellucidum	morphology	2091	6	1.357142857	1.2	0.8	0.757142857	1.130952381	0.328571429	0	1	2
K	Pellucidum	morphology	2091	7	1.171428571	1.114285714	0.614285714	0.685714286	1.051282051	0.3	0	1	2
K	Pellucidum	morphology	2091	8	1.157142857	1.171428571	0.657142857	0.728571429	0.987804878	0.3	0	3	2
K	Pellucidum	morphology	2091	9	1.185714286	1.1	0.628571429	0.685714286	1.077922078	0.3	0	4	2
K	Pellucidum	morphology	2091	10	1.257142857	1.185714286	0.685714286	0.742857143	1.060240963	0.3	0	1	2
K	Pellucidum	morphology	2091	11	1.214285714	1.128571429	0.657142857	0.714285714	1.075949366	0.285714286	0	4	2
K	Pellucidum	morphology	2091	12	1.142857143	1.114285714	0.628571429	0.7	1.025641026	0.271428571	0	3	2
K	Pellucidum	morphology	2091	13	1.171428571	1.085714286	0.628571429	0.7	1.078947368	0.271428571	0	4	2
K	Pellucidum	morphology	2091	14	1.257142857	1.171428571	0.671428571	0.728571429	1.073170732	0.328571429	0	1	2
K	Pellucidum	morphology	2091	15	1.214285714	1.085714286	0.642857143	0.671428571	1.118421052	0.3	0	1	2
K	Pellucidum	morphology	2091	16	1.185714286	1.085714286	0.657142857	0.685714286	1.092105263	0.271428571	0	1	2
K	Pellucidum	morphology	3631	1	1.242857143	1.157142857	0.642857143	0.728571429	1.074074074	0.3	0	1	2
K	Pellucidum	morphology	3631	3	1.3	1.2	0.685714286	0.785714286	1.083333333	0.328571429	0	1	2
K	Pellucidum	morphology	3631	5	1.242857143	1.2	0.671428571	0.742857143	1.035714286	0.3	0	1	2
K	Pellucidum	morphology	3631	7	1.3	1.185714286	0.642857143	0.728571429	1.096385542	0.342857143	0	1	2
K	Pellucidum	morphology	3631	8	1.271428571	1.2	0.642857143	0.757142857	1.059523809	0.328571429	0	1	2
K	Pellucidum	morphology	3631	9	1.1	1.057142857	0.6	0.671428571	1.040540541	0.257142857	0	1	2
K	Pellucidum	morphology	3631	10	1.185714286	1.142857143	0.614285714	0.7	1.0375	0.3	0	1	2
K	Pellucidum	morphology	3631	12	1.142857143	1.1	0.585714286	0.685714286	1.038961039	0.285714286	0	1	2
K	Pellucidum	morphology	3631	13	1.014285714	0.971428571	0.514285714	0.628571429	1.044117647	0.257142857	0	1	2
K	Pellucidum	morphology	3631	14	1.071428571	1.014285714	0.571428571	0.657142857	1.056338028	0.257142857	0	1	2
K	Pellucidum	morphology	3631	15	1.257142857	1.142857143	0.642857143	0.728571429	1.1	0.314285714	0	1	2
K	Pellucidum	morphology	3631	17	1.2	1.128571429	0.628571429	0.714285714	1.063291139	0.285714286	0	1	2
K	Pellucidum	morphology	3631	18	1.328571429	1.228571429	0.671428571	0.8	1.081395349	0.328571429	0	1	2
K	Pellucidum	morphology	3631	19	1.285714286	1.2	0.657142857	0.742857143	1.071428572	0.328571429	0	1	2
K	Pellucidum	morphology	3631	20	1.214285714	1.171428571	0.671428571	0.728571429	1.036585366	0.285714286	0	3	2
K	Pellucidum	morphology	3631	21	1.1	1.014285714	0.6	0.671428571	1.084507043	0.271428571	0	1	2
K	Pellucidum	morphology	3631	22	1.3	1.214285714	0.642857143	0.757142857	1.070588236	0.342857143	0	1	2
K	Pellucidum	morphology	3631	23	1.057142857	1.014285714	0.542857143	0.657142857	1.042253521	0.271428571	0	1	2
K	Pellucidum	morphology	3631	25	1.1	1.057142857	0.642857143	0.657142857	1.040540541	0.242857143	0	1	2
K	Pellucidum	morphology	3631	26	1.2	1.1	0.585714286	0.657142857	1.090909091	0.314285714	0	1	2
K	Pellucidum	morphology	3631	28	1.214285714	1.157142857	0.642857143	0.671428571	1.049382716	0.314285714	0	1	2
K	Pellucidum	morphology	3631	29	1.242857143	1.157142857	0.685714286	0.742857143	1.074074074	0.285714286	0	1	2
K	Pellucidum	morphology	3631	31	1.185714286	1.157142857	0.628571429	0.685714286	1.024691358	0.271428571	0	1	2
K	Pellucidum	morphology	3631	32	1.271428571	1.171428571	0.685714286	0.714285714	1.085365854	0.3	0	1	2
K	Pellucidum	morphology	3631	33	1.171428571	1.085714286	0.6	0.657142857	1.078947368	0.285714286	0	1	2
K	Pellucidum	morphology	3631	34	1.342857143	1.185714286	0.6	0.742857143	1.13253012	0.342857143	0	1	2
K	Pellucidum	morphology	3631	36	1.271428571	1.185714286	0.714285714	0.742857143	1.072289156	0.285714286	0	1	2
K	Pellucidum	morphology	3631	37	1.142857143	1.114285714	0.614285714	0.714285714	1.025641026	0.285714286	0	1	2
K	Pellucidum	morphology	3631	38	1	1.028571429	0.542857143	0.628571429	0.972222222	0.257142857	0	1	2
K	Pellucidum	morphology	3631	39	1.171428571	1.071428571	0.585714286	0.657142857	1.093333333	0.314285714	0	1	2
K	Pellucidum	morphology	3631	42	1.314285714	1.185714286	0.671428571	0.728571429	1.108433734	0.328571429	0	1	2
K	Pellucidum	morphology	3631	43	1.285714286	1.142857143	0.571428571	0.714285714	1.125	0.328571429	0	1	2
K	Pellucidum	morphology	3631	44	1.171428571	1.157142857	0.628571429	0.7	1.012345679	0.285714286	0	1	2
K	Pellucidum	morphology	3631	46	1.071428571	1.042857143	0.585714286	0.657142857	1.02739726	0.257142857	0	1	2
K	Pellucidum	morphology	3631	48	1.228571429	1.171428571	0.671428571	0.685714286	1.048780489	0.3	0	1	2
K	Pellucidum	morphology	3631	49	1.271428571	1.228571429	0.642857143	0.757142857	1.03488372	0.342857143	0	1	2
K	Pellucidum	morphology	3631	52	1.142857143	1.085714286	0.642857143	0.685714286	1.052631579	0.271428571	0	1	2
K	Pellucidum	morphology	3631	53	1.242857143	1.142857143	0.614285714	0.685714286	1.0875	0.328571429	0	3	2
K	Pellucidum	morphology	3631	54	1.1	1.1	0.585714286	0.7	1	0.285714286	0	1	2
K	Pellucidum	morphology	3631	56	1.114285714	1.114285714	0.585714286	0.657142857	1	0.285714286	0	1	2
K	Pellucidum	morphology	3631	57	1.142857143	1.142857143	0.614285714	0.657142857	1	0.271428571	0	1	2
K	Pellucidum	morphology	3631	58	1.071428571	1.071428571	0.542857143	0.585714286	1	0.285714286	0	1	2
K	Pellucidum	morphology	3631	59	1.228571429	1.228571429	0.642857143	0.714285714	1	0.3	0	1	2
K	Pellucidum	morphology	3631	60	1.071428571	1.071428571	0.614285714	0.685714286	1	0.228571429	0	1	2
K	Pellucidum	morphology	3631	61	1.457142857	1.457142857	0.757142857	0.842857143	1	0.357142857	0	1	2
K	Pellucidum	morphology	3631	62	1.1	1.1	0.557142857	0.642857143	1	0.285714286	0	1	2
K	Pellucidum	morphology	3631	64	1.085714286	1.085714286	0.571428571	0.642857143	1	0.271428571	0	1	2
K	Pellucidum	morphology	3631	65	1.042857143	1.042857143	0.6	0.614285714	1	0.228571429	0	1	2
K	Pellucidum	morphology	3631	66	1.242857143	1.242857143	0.642857143	0.728571429	1	0.314285714	0	1	2
K	Pellucidum	morphology	3631	67	1.328571429	1.328571429	0.671428571	0.771428571	1	0.342857143	0	1	2
K	Pellucidum	morphology	3631	68	1.285714286	1.285714286	0.685714286	0.771428571	1	0.314285714	0	1	2
K	Pellucidum	morphology	3631	69	1.242857143	1.242857143	0.6	0.7	1	0.314285714	0	1	2
K	Pellucidum	morphology	3631	70	1.142857143	1.142857143	0.585714286	0.657142857	1	0.314285714	0	1	2
K	Pellucidum	morphology	3631	71	1.314285714	1.314285714	0.685714286	0.728571429	1	0.328571429	0	1	2
K	Pellucidum	morphology	3631	72	1.114285714	1.114285714	0.585714286	0.585714286	1	0.271428571	0	1	2
K	Pellucidum	morphology	3631	73	1.028571429	1.028571429	0.585714286	0.6	1	0.228571429	0	1	2
K	Pellucidum	morphology	3631	2	1.028571429	0.971428571	0.528571429	0.614285714	1.05882353	0.257142857	0	3	2
K	Pellucidum	morphology	3631	4	1.142857143	1.071428571	0.6	0.685714286	1.066666667	0.271428571	0	3	2
K	Pellucidum	morphology	3631	6	1.042857143	1	0.542857143	0.685714286	1.042857143	0.271428571	0	1	2
K	Pellucidum	morphology	3631	11	1.1	1.014285714	0.571428571	0.657142857	1.084507043	0.271428571	0	1	2
K	Pellucidum	morphology	3631	16	1.271428571	1.2	0.7	0.757142857	1.059523809	0.3	0	1	2
K	Pellucidum	morphology	3631	24	1.114285714	1	0.628571429	0.642857143	1.114285714	0.257142857	0	1	2
K	Pellucidum	morphology	3631	27	1.214285714	1.114285714	0.642857143	0.7	1.08974359	0.285714286	0	1	2
K	Pellucidum	morphology	3631	30	1.214285714	1.171428571	0.657142857	0.742857143	1.036585366	0.285714286	0	1	2
K	Pellucidum	morphology	3631	35	1.057142857	0.971428571	0.571428571	0.628571429	1.088235294	0.242857143	0	3	2
K	Pellucidum	morphology	3631	40	1.214285714	1.157142857	0.685714286	0.714285714	1.049382716	0.271428571	0	1	2
K	Pellucidum	morphology	3631	41	1	0.942857143	0.542857143	0.6	1.06060606	0.242857143	0	1	2
K	Pellucidum	morphology	3631	45	1.1	1	0.6	0.657142857	1.1	0.257142857	0	4	2
K	Pellucidum	morphology	3631	47	1.085714286	1.014285714	0.585714286	0.642857143	1.070422536	0.257142857	0	1	2
K	Pellucidum	morphology	3631	50	1.085714286	1.042857143	0.571428571	0.657142857	1.041095891	0.257142857	0	1	2
K	Pellucidum	morphology	3631	51	1.085714286	1.028571429	0.557142857	0.657142857	1.055555555	0.285714286	0	1	2
K	Pellucidum	morphology	3631	55	1.057142857	1.057142857	0.571428571	0.657142857	1	0.257142857	0	1	2
K	Pellucidum	morphology	3631	63	1.228571429	1.228571429	0.642857143	0.671428571	1	0.285714286	0	1	2
K	Pellucidum	morphology	3631	74	1.085714286	1.085714286	0.6	0.628571429	1	0.242857143	0	1	2
K	Sericatum	morphology	3632	1	1.1	1.1	0.628571429	0.714285714	1	0.242857143	0	6	1
K	Sericatum	morphology	3632	2	1.128571429	1.157142857	0.642857143	0.7	0.975308642	0.242857143	0	6	1
K	Sericatum	morphology	3632	3	1.071428571	1.114285714	0.614285714	0.728571429	0.961538461	0.242857143	0	3	1
K	Sericatum	morphology	3632	4	1.042857143	1.071428571	0.614285714	0.685714286	0.973333334	0.228571429	0	3	1
K	Sericatum	morphology	3632	5	1.085714286	1.085714286	0.628571429	0.671428571	1	0.214285714	0	7	1
K	Sericatum	morphology	3632	6	1.257142857	1.257142857	0.7	0.771428571	1	0.3	0	1	1
K	Sericatum	morphology	3632	7	1.142857143	1.142857143	0.642857143	0.728571429	1	0.242857143	0	3	1
K	Sericatum	morphology	3632	8	1.071428571	1.1	0.585714286	0.671428571	0.974025974	0.242857143	0	6	1
K	Sericatum	morphology	3632	9	1.071428571	1.042857143	0.571428571	0.628571429	1.02739726	0.257142857	0	1	1
K	Sericatum	morphology	3632	10	1.128571429	1.142857143	0.628571429	0.714285714	0.9875	0.271428571	0	3	1
K	Sericatum	morphology	3632	11	1.085714286	1	0.571428571	0.628571429	1.085714286	0.271428571	0	4	1
K	Sericatum	morphology	3632	12	1.2	1.257142857	0.671428571	0.757142857	0.954545455	0.257142857	0	6	1
K	Sericatum	morphology	3632	13	1.114285714	1.142857143	0.628571429	0.685714286	0.975	0.257142857	0	6	1
K	Sericatum	morphology	3632	14	1.328571429	1.271428571	0.742857143	0.8	1.044943821	0.3	0	1	1
K	Sericatum	morphology	3632	15	1.242857143	1.257142857	0.685714286	0.771428571	0.988636364	0.285714286	0	3	1
K	Sericatum	morphology	3632	16	1.185714286	1.214285714	0.657142857	0.742857143	0.976470589	0.257142857	0	7	1
K	Sericatum	morphology	3632	17	1.242857143	1.242857143	0.657142857	0.657142857	1	0.3	0	1	1
K	Sericatum	morphology	3632	18	1.271428571	1.2	0.757142857	0.785714286	1.059523809	0.285714286	0	6	1
K	Sericatum	morphology	3632	19	1.171428571	1.128571429	0.642857143	0.7	1.037974683	0.257142857	0	6	1
K	Sericatum	morphology	3632	20	1.057142857	1.071428571	0.571428571	0.685714286	0.986666667	0.242857143	0	3	1
K	Sericatum	morphology	3632	21	1.171428571	1.2	0.685714286	0.757142857	0.976190476	0.228571429	0	3	1
K	Sericatum	morphology	3632	22	1.042857143	1.085714286	0.628571429	0.7	0.960526316	0.2	0	3	1
K	Sericatum	morphology	3632	23	1.071428571	1.114285714	0.628571429	0.714285714	0.961538461	0.228571429	0	6	1
K	Sericatum	morphology	3632	24	0.942857143	0.957142857	0.528571429	0.614285714	0.985074627	0.185714286	0	6	1
K	Sericatum	morphology	3632	26	1.114285714	1.042857143	0.657142857	0.657142857	1.06849315	0.228571429	0	1	1
K	Sericatum	morphology	3632	27	1.142857143	1.171428571	0.642857143	0.714285714	0.975609757	0.257142857	0	3	1
K	Sericatum	morphology	3632	28	1.057142857	1.057142857	0.628571429	0.685714286	1	0.228571429	0	1	1
K	Sericatum	morphology	3632	29	1	1.042857143	0.585714286	0.657142857	0.958904109	0.228571429	0	3	1
K	Sericatum	morphology	3632	30	1.128571429	1.1	0.642857143	0.671428571	1.025974026	0.257142857	0	1	1
K	Sericatum	morphology	3632	31	1.114285714	1.028571429	0.585714286	0.671428571	1.083333333	0.271428571	0	1	1
K	Sericatum	morphology	3632	33	1.228571429	1.271428571	0.728571429	0.785714286	0.966292135	0.228571429	0	6	1
K	Sericatum	morphology	3632	34	1.014285714	1.028571429	0.571428571	0.642857143	0.98611111	0.228571429	0	3	1
K	Sericatum	morphology	3632	35	1.1	1.128571429	0.657142857	0.728571429	0.974683544	0.214285714	0	6	1
K	Sericatum	morphology	3632	36	1.014285714	1.028571429	0.585714286	0.657142857	0.98611111	0.214285714	0	3	1
K	Sericatum	morphology	3632	37	1.228571429	1.214285714	0.685714286	0.771428571	1.011764706	0.285714286	0	3	1
K	Sericatum	morphology	3632	38	1.057142857	1.1	0.628571429	0.671428571	0.961038961	0.214285714	0	3	1
K	Sericatum	morphology	3632	39	1.114285714	1.085714286	0.614285714	0.685714286	1.026315789	0.242857143	0	1	1
K	Sericatum	morphology	3632	40	1.214285714	1.214285714	0.7	0.757142857	1	0.257142857	0	3	1
K	Sericatum	morphology	3632	41	1.057142857	1.057142857	0.614285714	0.685714286	1	0.242857143	0	3	1
K	Sericatum	morphology	3632	42	1.214285714	1.2	0.657142857	0.785714286	1.011904762	0.271428571	0	3	1
K	Sericatum	morphology	3632	43	1.2	1.171428571	0.728571429	0.757142857	1.024390244	0.257142857	0	3	1
K	Sericatum	morphology	3632	45	1.057142857	1.114285714	0.628571429	0.728571429	0.948717949	0.214285714	0	3	1
K	Sericatum	morphology	3632	47	1.228571429	1.242857143	0.7	0.8	0.988505747	0.242857143	0	3	1
K	Sericatum	morphology	3632	48	1.185714286	1.242857143	0.728571429	0.785714286	0.954022989	0.228571429	0	6	1
K	Sericatum	morphology	3632	49	1.042857143	1.071428571	0.628571429	0.714285714	0.973333334	0.185714286	0	3	1
K	Sericatum	morphology	3632	50	1.228571429	1.214285714	0.685714286	0.785714286	1.011764706	0.271428571	0	7	1
K	Sericatum	morphology	3632	51	1.085714286	1.014285714	0.585714286	0.657142857	1.070422536	0.257142857	0	3	1
K	Sericatum	morphology	3632	52	1.085714286	0.985714286	0.571428571	0.628571429	1.101449275	0.257142857	0	1	1
K	Sericatum	morphology	3632	53	1.085714286	0.985714286	0.6	0.642857143	1.101449275	0.242857143	0	1	1
K	Sericatum	morphology	3632	54	1.071428571	1.1	0.614285714	0.714285714	0.974025974	0.228571429	0	3	1
K	Sericatum	morphology	3632	55	1.185714286	1.171428571	0.7	0.757142857	1.012195123	0.228571429	0	6	1
K	Sericatum	morphology	3632	56	1	1.028571429	0.6	0.685714286	0.972222222	0.2	0	7	1
K	Sericatum	morphology	3632	57	1.114285714	1.028571429	0.642857143	0.671428571	1.083333333	0.242857143	0	1	1
K	Sericatum	morphology	3632	59	1.071428571	1.1	0.657142857	0.7	0.974025974	0.2	0	3	1
K	Sericatum	morphology	3632	60	1.242857143	1.214285714	0.685714286	0.757142857	1.023529412	0.257142857	0	7	1
K	Sericatum	morphology	3632	61	1.071428571	1.071428571	0.657142857	0.714285714	1	0.2	0	6	1
K	Sericatum	morphology	3632	62	1.185714286	1.171428571	0.671428571	0.757142857	1.012195123	0.242857143	0	3	1
K	Sericatum	morphology	3632	63	0.985714286	0.985714286	0.6	0.671428571	1	0.171428571	0	6	1
K	Sericatum	morphology	3632	64	1.057142857	1.057142857	0.671428571	0.714285714	1	0.185714286	0	3	1
K	Sericatum	morphology	3632	65	1.242857143	1.228571429	0.714285714	0.8	1.011627907	0.257142857	0	3	1
K	Sericatum	morphology	3632	66	1.228571429	1.171428571	0.685714286	0.771428571	1.048780489	0.257142857	0	3	1
K	Sericatum	morphology	3632	67	1.242857143	1.171428571	0.714285714	0.757142857	1.06097561	0.271428571	0	6	1
K	Sericatum	morphology	3632	68	1.057142857	0.971428571	0.557142857	0.614285714	1.088235294	0.257142857	0	1	1
K	Sericatum	morphology	3632	25	1	1.028571429	0.557142857	0.642857143	0.972222222	0.214285714	1	3	1
K	Sericatum	morphology	3632	32	1.071428571	1.1	0.628571429	0.714285714	0.974025974	0.228571429	1	6	1
K	Sericatum	morphology	3632	44	1.028571429	1.028571429	0.6	0.685714286	1	0.2	1	3	1
K	Sericatum	morphology	3632	46	1.085714286	1.085714286	0.642857143	0.728571429	1	0.228571429	1	6	1
K	Sericatum	morphology	3632	58	1.242857143	1.214285714	0.7	0.785714286	1.023529412	0.257142857	1	3	1
BI	Pellucidum	morphology	3676	1	1.342857143	1.257142857	0.728571429	0.785714286	1.068181818	0.285714286	0	1	2
BI	Pellucidum	morphology	3676	2	1.3	1.185714286	0.714285714	0.771428571	1.096385542	0.3	0	1	2
BI	Pellucidum	morphology	3676	3	1.157142857	1.142857143	0.657142857	0.742857143	1.0125	0.257142857	0	1	2
BI	Pellucidum	morphology	3676	4	1.271428571	1.157142857	0.685714286	0.714285714	1.098765432	0.3	0	1	2
BI	Pellucidum	morphology	3676	5	1.357142857	1.285714286	0.714285714	0.814285714	1.055555555	0.314285714	0	3	2
BI	Pellucidum	morphology	3676	6	1.057142857	0.985714286	0.528571429	0.614285714	1.072463768	0.257142857	0	1	2
BI	Pellucidum	morphology	3676	7	1.214285714	1.128571429	0.657142857	0.714285714	1.075949366	0.257142857	0	1	2
BI	Pellucidum	morphology	3676	8	1.185714286	1.128571429	0.628571429	0.728571429	1.050632911	0.271428571	0	1	2
BI	Pellucidum	morphology	3676	9	1.142857143	1.085714286	0.6	0.685714286	1.052631579	0.257142857	0	1	2
BI	Pellucidum	morphology	3676	10	1.157142857	1.114285714	0.614285714	0.642857143	1.038461539	0.257142857	0	1	2
BI	Pellucidum	morphology	3676	11	1.3	1.242857143	0.728571429	0.828571429	1.045977011	0.271428571	0	1	2
BI	Pellucidum	morphology	3676	12	1.214285714	1.128571429	0.657142857	0.714285714	1.075949366	0.285714286	0	1	2
BI	Pellucidum	morphology	3676	13	1.285714286	1.157142857	0.7	0.714285714	1.111111111	0.285714286	0	4	2
BI	Pellucidum	morphology	3676	14	1.285714286	1.157142857	0.685714286	0.728571429	1.111111111	0.3	0	1	2
BI	Pellucidum	morphology	3676	15	1.014285714	1.057142857	0.6	0.671428571	0.959459459	0.242857143	0	1	2
BI	Pellucidum	morphology	3676	16	1.142857143	1.071428571	0.642857143	0.657142857	1.066666667	0.257142857	0	3	2
BI	Pellucidum	morphology	3676	17	1.257142857	1.214285714	0.7	0.757142857	1.035294118	0.285714286	0	1	2
BI	Pellucidum	morphology	3676	18	1.171428571	1.128571429	0.614285714	0.728571429	1.037974683	0.271428571	0	1	2
BI	Pellucidum	morphology	3676	19	1.128571429	1.028571429	0.585714286	0.657142857	1.097222222	0.271428571	0	1	2
BI	Pellucidum	morphology	3676	20	1.142857143	1.114285714	0.628571429	0.685714286	1.025641026	0.228571429	0	1	2
BI	Pellucidum	morphology	3676	21	1.214285714	1.128571429	0.657142857	0.7	1.075949366	0.271428571	0	3	2
BI	Pellucidum	morphology	3676	22	1.3	1.128571429	0.671428571	0.7	1.151898734	0.328571429	0	2	2
BI	Pellucidum	morphology	3676	23	1.214285714	1.114285714	0.642857143	0.685714286	1.08974359	0.271428571	0	1	2
BI	Pellucidum	morphology	3676	24	1.271428571	1.214285714	0.7	0.757142857	1.047058823	0.271428571	0	4	2
BI	Pellucidum	morphology	3676	25	1.242857143	1.085714286	0.6	0.685714286	1.144736842	0.3	0	1	2
BI	Pellucidum	morphology	3676	26	1.085714286	1.085714286	0.585714286	0.7	1	0.242857143	0	1	2
BI	Pellucidum	morphology	3676	27	1.271428571	1.185714286	0.685714286	0.771428571	1.072289156	0.3	0	1	2
BI	Pellucidum	morphology	3676	28	1.228571429	1.228571429	0.7	0.785714286	1	0.242857143	0	1	2
BI	Pellucidum	morphology	3676	29	1.242857143	1.171428571	0.685714286	0.742857143	1.06097561	0.271428571	0	1	2
BI	Pellucidum	morphology	3676	30	1.114285714	1.057142857	0.585714286	0.671428571	1.054054054	0.257142857	0	1	2
BI	Pellucidum	morphology	3676	31	1.214285714	1.114285714	0.614285714	0.7	1.08974359	0.3	0	1	2
BI	Pellucidum	morphology	3676	32	1.214285714	1.171428571	0.671428571	0.728571429	1.036585366	0.242857143	0	1	2
BI	Sericatum	morphology	3677	1	1.2	1.171428571	0.685714286	0.728571429	1.024390244	0.271428571	0	3	1
BI	Sericatum	morphology	3677	2	1.257142857	1.171428571	0.657142857	0.7	1.073170732	0.328571429	0	3	1
BI	Sericatum	morphology	3677	3	1.242857143	1.185714286	0.685714286	0.742857143	1.048192771	0.257142857	0	5	1
BI	Sericatum	morphology	3677	4	1.142857143	1.157142857	0.614285714	0.7	0.987654321	0.271428571	0	1	1
BI	Sericatum	morphology	3677	5	1.228571429	1.171428571	0.642857143	0.728571429	1.048780489	0.3	0	1	1
BI	Sericatum	morphology	3677	6	1.242857143	1.185714286	0.685714286	0.757142857	1.048192771	0.3	0	4	1
BI	Sericatum	morphology	3677	7	1.214285714	1.142857143	0.6	0.728571429	1.0625	0.314285714	0	3	1
BI	Sericatum	morphology	3677	8	1.114285714	1.1	0.6	0.614285714	1.012987013	0.242857143	0	3	1
BI	Sericatum	morphology	3677	9	1.257142857	1.2	0.642857143	0.742857143	1.047619048	0.314285714	0	3	1
BI	Sericatum	morphology	3677	10	1.157142857	1.128571429	0.6	0.671428571	1.025316455	0.3	0	1	1
BI	Sericatum	morphology	3677	11	1.171428571	1.142857143	0.585714286	0.728571429	1.024999999	0.285714286	0	3	1
BI	Sericatum	morphology	3677	12	1.3	1.228571429	0.642857143	0.728571429	1.058139535	0.357142857	0	8	1
BI	Sericatum	morphology	3677	13	1.114285714	1.1	0.557142857	0.685714286	1.012987013	0.285714286	0	3	1
BI	Sericatum	morphology	3677	14	1.171428571	1.157142857	0.614285714	0.728571429	1.012345679	0.271428571	0	8	1
BI	Sericatum	morphology	3677	15	1.157142857	1.071428571	0.6	0.657142857	1.08	0.3	0	1	1
BI	Sericatum	morphology	3677	16	1.242857143	1.2	0.628571429	0.742857143	1.035714286	0.314285714	0	1	1
BI	Sericatum	morphology	3677	17	1.071428571	1.071428571	0.542857143	0.685714286	1	0.271428571	0	3	1
BI	Sericatum	morphology	3677	18	1.157142857	1.171428571	0.585714286	0.728571429	0.987804878	0.285714286	0	4	1
BI	Sericatum	morphology	3677	19	1.271428571	1.228571429	0.642857143	0.757142857	1.03488372	0.342857143	0	1	1
BI	Sericatum	morphology	3677	20	1.242857143	1.2	0.614285714	0.728571429	1.035714286	0.342857143	0	1	1
BI	Sericatum	morphology	3677	21	1.228571429	1.128571429	0.585714286	0.7	1.088607595	0.314285714	0	3	1
BI	Sericatum	morphology	3677	22	1.214285714	1.171428571	0.657142857	0.757142857	1.036585366	0.285714286	0	3	1
BI	Sericatum	morphology	3677	23	1.285714286	1.214285714	0.642857143	0.728571429	1.05882353	0.357142857	0	3	1
BI	Sericatum	morphology	3677	24	1.171428571	1.128571429	0.614285714	0.7	1.037974683	0.285714286	0	1	1
BI	Sericatum	morphology	3677	25	1.342857143	1.242857143	0.642857143	0.771428571	1.08045977	0.342857143	0	1	1
BI	Sericatum	morphology	3677	26	1.128571429	1.128571429	0.614285714	0.614285714	1	0.285714286	0	1	1
BI	Sericatum	morphology	3677	27	1.214285714	1.2	0.657142857	0.757142857	1.011904762	0.285714286	0	3	1
BI	Sericatum	morphology	3677	28	1.342857143	1.214285714	0.657142857	0.757142857	1.105882353	0.342857143	0	6	1
BI	Sericatum	morphology	3677	29	1.142857143	1.114285714	0.557142857	0.7	1.025641026	0.285714286	0	3	1
BI	Sericatum	morphology	3677	30	1.285714286	1.242857143	0.671428571	0.757142857	1.034482759	0.328571429	0	1	1
BI	Sericatum	morphology	3677	31	1.228571429	1.2	0.642857143	0.742857143	1.023809524	0.3	0	1	1
BI	Sericatum	morphology	3677	32	1.214285714	1.128571429	0.628571429	0.7	1.075949366	0.3	0	3	1
BI	Sericatum	morphology	3677	33	1.171428571	1.085714286	0.571428571	0.7	1.078947368	0.314285714	0	3	1
BI	Sericatum	morphology	3677	34	1.114285714	1.085714286	0.571428571	0.7	1.026315789	0.271428571	0	4	1
BI	Sericatum	morphology	3677	35	1.171428571	1.128571429	0.6	0.7	1.037974683	0.3	0	3	1
BI	Sericatum	morphology	3677	36	1.114285714	1.057142857	0.628571429	0.585714286	1.054054054	0.242857143	0	3	1
BI	Sericatum	morphology	3677	37	1.128571429	1.114285714	0.557142857	0.7	1.012820513	0.314285714	0	8	1
BI	Sericatum	morphology	3677	38	1.171428571	1.1	0.614285714	0.728571429	1.064935065	0.285714286	0	3	1
BI	Sericatum	morphology	3677	39	1.157142857	1.057142857	0.6	0.671428571	1.094594595	0.271428571	0	3	1
BI	Sericatum	morphology	3677	40	1.2	1.157142857	0.642857143	0.757142857	1.037037037	0.257142857	0	4	1
BI	Sericatum	morphology	3677	41	1.242857143	1.214285714	0.6	0.757142857	1.023529412	0.342857143	0	1	1
BI	Sericatum	morphology	3677	42	1.2	1.142857143	0.571428571	0.728571429	1.05	0.314285714	0	6	1
BI	Sericatum	morphology	3677	43	1.128571429	1.1	0.585714286	0.714285714	1.025974026	0.271428571	0	1	1
BI	Sericatum	morphology	3677	44	1.142857143	1.128571429	0.6	0.7	1.012658228	0.257142857	0	1	1
BI	Sericatum	morphology	3677	45	1.157142857	1.128571429	0.614285714	0.714285714	1.025316455	0.285714286	0	3	1
BI	Sericatum	morphology	3677	46	1.2	1.142857143	0.642857143	0.728571429	1.05	0.271428571	0	1	1
