# Supplementary material for: Land snails of Leptopoma Pfeiffer, 1847 in Sabah, Northern Borneo (Caenogastropoda: Cyclophoridae): an analysis of molecular phylogeny and geographical variations in shell form
Source: PeerJ. 2017 Oct 31;5:e3981. doi: 10.7717/peerj.3981 (PMC5669252; doi:10.7717/peerj.3981)
Supplement: File S1 [file peerj-05-3981-s001.zip › SUPPLEMENTARYFILE1.Rawdataforshellmorphologicalanalysis/morphological data phylogenetic test.csv]

samples		pattern	spiral ridges	inner ring	AH	AW	SpH	SH	SW	SH/SW
L.sericatum5963	PCC001	6	1	0	6.44	5.7	4.26	10.7	11.2	0.955357143
L.sericatum5968	PCC006.1	6	1	0	4.24	4.58	3.94	8.18	7.56	1.082010582
L.sericatum5969	PCC006.2	6	1	0	4.46	4.94	4.36	8.82	7.82	1.127877238
L.sericatum5970	PCC006.3	6	1	0	4.1	4.22	3.1	7.2	7.3	0.98630137
L.pellucidum5976	PCC008	6	2	0	5.84	6.56	6.18	12.02	10.72	1.121268657
L.sericatum5980	PCC011	7	1	1	4.96	5.5	3.84	8.8	8.74	1.006864989
L.sericatum5981	PCC011.1	7	1	1	5.54	5.88	4.22	9.76	9.8	0.995918367
L.sericatum5982	PCC011.2	7	1	1	4.82	5.28	3.84	8.66	8.74	0.990846682
L.sericatum5984	PCC012	3	1	1	4.7	5.42	5.26	9.96	9.88	1.008097166
L.pellucidum5994	PCC016.2	3	2	0	6.14	6.28	5.1	11.24	13.1	0.858015267
L.pellucidum6009	PCC034	3	2	0	7.38	7.46	6.22	13.48	12.86	1.048211509
L.pellucidum6014	PCC039	1	2	0	6.04	6.28	4.84	10.72	10.36	1.034749035
L.undatum	PCC059	2	2	0	10.2	8.8	5	15	16	0.9375
L.atricapillum6070	PCC062	4	1	0	5.38	6.1	7.14	12.28	10.96	1.120437956
L.pellucidum6063	PCC063	3	2	0	7.08	7.84	5.6	12.68	12.7	0.998425197
L.atricapillum6068	PCC064	4	1	0	5.52	6.2	6.66	12.16	11	1.105454545
L.pellucidum6064	PCC065	3	2	0	7.58	8	6.46	14.12	13.08	1.079510703
