# Supplementary material for: Land snails of Leptopoma Pfeiffer, 1847 in Sabah, Northern Borneo (Caenogastropoda: Cyclophoridae): an analysis of molecular phylogeny and geographical variations in shell form
Source: PeerJ. 2017 Oct 31;5:e3981. doi: 10.7717/peerj.3981 (PMC5669252; doi:10.7717/peerj.3981)
Supplement: File S3 [file peerj-05-3981-s003.zip]

Archive with 3 entries (3 files):
- ANOVA.R
- Pearson Chi Square Test.R
- Phylogenetic signal analysis.R
