# Supplementary material for: Land snails of Leptopoma Pfeiffer, 1847 in Sabah, Northern Borneo (Caenogastropoda: Cyclophoridae): an analysis of molecular phylogeny and geographical variations in shell form
Source: PeerJ. 2017 Oct 31;5:e3981. doi: 10.7717/peerj.3981 (PMC5669252; doi:10.7717/peerj.3981)
Supplement: File S4 [file peerj-05-3981-s004.fas]

>L.pellucidum 6063_  
??ACATGGCTCTTTGG?????TTAAC??ATAAAGAGTCTGGCCT??GCCCGGTGGTATT?
?TATT?AAACGGCTGCAGTA???CTCTG?????ACTGTGCAAAGGTAGCATAATAATTTG
TCTTTTAATTGGAGGCTGGTATGA??AAGGTTAGACGAAAGTAAAGCTGTCTC?TTTTAT
TTTGATTAGAAATTATTTTTTAAGTTAAAAAGCTTAGATACTA?TTAAAGGACGAGAAGA
CCCTATCGAGCTTATAGA?TATTAGTTTAAA?CAAAAATTATTATAAAAA?TATG??TGT
TTAATTAATTGTTTTTAGTTGGGGCA?ACTACGGGACATTAAAAATTCCCGCT??AACTT
AAATTTGA??AGAT?GATCCAGCATTGCTGAATAATGACT?TAGTTACCGTAGGGATAAC
AGCGTAATTTTTT?TGGAGAGACCTTATCGATAAAAAAGATTGCGACCTCGATGTTGGAT
TAGG?ATATACTTTAG?GGTGCAGGAGCTTTATAA??AGTTA?GTCTGTTCGACTATTAA
ATTTCTACGTGATCTGA?CTATATATTTTATTTGGCATATGGTCTGGTTTCGTTGGTACA
GCGTTAAGCTTATTAATCCGAGCTGAACTAGGCCAACCTGGGGCTCTTTTAGGAGATGAT
CAGTTATATAATGTAATTGTAACTGCTCATGCCTTTGTTATAATTTTTTTCTTAGTAATA
CCAATAATAATTGGTGGATTTGGAAATTGGCTTGTACCCCTTATACTTGGTGCGCCGGAC
ATAGCTTTCCCTCGATTAAATAATATAAGATTTTGATTATTACCACCTTCTCTTATCTTA
CTTTTATCATCTGCTGCTGTAGAAAGCGGTGTGGGGACAGGGTGAACTGTATATCCTCCT
CTTGCAGGGAACTTAGCTCATGCTGGCGCGTCAGTAGACTTAGCAATTTTTTCTCTCCAT
CTGGCAGGTGCTTCATCAATTCTAGGGGCTATTAATTTTATTACTACTGTAATTAATATG
CGTTGAAATGGAATAAATCTAGAACGGTTACCATTATTTGTTTGATCTGTAAAAATTACA
GCAGTTCTTCTTCTTCTCTCTCTTCCGGTTTTAGCTGGAGCTATTACAATGTTATTGACT
GATCGAAATTTTAATACCGCTTTTTTTGATCCTGCGGGTGGAGGGGATCCTATTTTATAC
CAACATCTATTTTGATTT??????????????????????????????????????????
????????????????????????????????????????????????????????????
????????????????????????????????????????????????????????????
????????????????????????????????????????????????????????????
????????????????????????????????????????????????????????????
????????????????????????????????????????????????????????????
????????????????????????????????????????????????????????????
????????????????????????????????????????????????????????????
????????????????????????????????????????????????????????????
????????????????????????????????????????????????????????????
?????????????????????????????????????????????
>L.atricapillum 6068_  
AAACATGGCTCTTTGTTG??GATTAT??ATAAAGAGTCTAACCT??GCCCGGTGGTA?GA
?CACT?AAACGGCTGCAGTA???CCCTG?????ACTGTACAAAGGTAGCATAATAATTTG
CCTTTTAATTGGAGGCTAGTATGA??AAGGTTGGATGAAAGTAGAGCTGTCTC?TTTTAT
TTTGATTAAAAATTATTTTTCAAGTTAAAAAGCTTGAATTTTA?TTAAAGGACGAGAAGA
CCCTATCGAGCTTGTAAA?TATTTTTT?AAG?TGTTAATTATTGTGAAGA?TATG??TGC
TTAATTAATTGTTTTTAGTTGGGGCA?ACTACGGGACATTAAAAACTCCCG?T?TGGATT
ATTTTTATCTAAATAGATCCGACCTTGTCGAATGGTGACT?TAGTTACCGTAGGGATAAC
AGCGTAATTTTTTCTTAAGAGACCTCATCGACAGAAAAGATTGCGACCTCGATGTTGGAT
TAGA?ATATACTTTAA?GGCGCAGGGGCTTTATAA??AGTTA?GTCTGTTCGACTATTAA
ATTTCTACGTGATCTGAGTTGTATATTCTATTTGGGATGTGATCTGGTTTAGTTGGTACG
GCTCTAAGCTTATTAATTCGAGCTGAATTAGGTCAGCCAGGGGCCCTCTTAGGTGATGAT
CAGCTATATAATGTAATTGTAACAGCTCATGCCTTTATTATAATCTTTTTTCTGGTAATA
CCAATAATAATTGGAGGATTTGGAAACTGACTTGTACCACTTATATTAGGTGCTCCTGAC
ATAGCATTTCCGCGATTAAATAACATAAGATTTTGATTGCTTCCGCCTTCTTTAATTTTG
CTTCTCTCATCCGCAGCTGTGGAGAGGGGCGCCGGAACAGGATGAACTGTTTATCCTCCT
CTTGCGGGAAATCTAGCCCACGCGGGAGGGTCTGTTGATCTAGCAATTTTTTCCCTTCAC
TTAGCTGGTGCCTCATCTATTTTAGGTGCTATTAATTTTATTACAACTGTAATTAATATA
CGTTGATATGGAATAACGCTAGAACGTTTACCATTATTTGTTTGGTCTGTAAAAATTACA
GCCATTCTTTTGCTTCTCTCTCTCCCAGTTTTAGCAGGGGCTATTACAATATTGCTTACT
GATCGAAACTTTAACACCGCTTTTTTTGATCCTGCAGGGGGTGGAGACCCAATTTTATAT
CAACATCTATTTTGATTTAGTGATCCACCGCCTAAAGTGGATTATTTTACG??TTCATTT
C?TGCCGAACCG????CTCGTA?AAGC?ACGAGGCAACGTTTTGTTGTGCATTAGAGCTT
?????CGATTCCAGGCATT?GTTAGTTTTT???CCACACAAAT?????TTGTTTAGCGAA
A???TTAAAAAA?GTAACACGGAGGGGGGGGGG??CGGCG?ACGCTCTCCAAGGACAGGC
G??????ACGCTCTTTAAACCTTCGCTTGAGCCTAACGGAAC?????TCCCCGCTCAGCA
A???AAGCTTCCCCTGGTCAGT????CCAT?CGCGG?CCCGAAAAC??????????????
????????????????????GG???????CCAGGCCCGGTGACCCGCCCAGGCTAGGTAC
CCCAAACTCTGATCGGAGAAAAAGGCACTCAGCAACGGCACACAAT?CGCTTTTCCTTTT
TTCTCCCGGAT?TGC?C????AAAACCATCGGACAA???TG?TTTTTCGCCTT?CGTTCG
AGACCGAACTGAA??AGTCAAA????CCATTAATGATCCTTCCGCAGGTTCACCTACGGA
AACCTTGTTACGACTTTTACTTCCTCTAAACGATCAAGTTCGAGC
>L.pellucidum 6064_  
????????????????????????????????????????????????????????????
?????????CGGCTGCAGTA???CTCTG?????ACTGTGCAAAGGTAGCATAATAACTTG
TCTTTTAATTGAAGGCTGGTATGA??AAGGTTTGACGAGAGTAAAACTGTCTC?TTTTAT
TTTAGTTAGAAATTATTTTTTAAGTTAAAAAGCTTAAATATTA?TTAAAGGACGAGAAGA
CCCTATCGAGCTTGTAAA?TATTTATT?AAA?TATAAATTATTATGAAAA?TATG??TGT
TTAATTAGCTGTTTTTAGTTGGGGCA?ACTACGGGACATTAAAAGCTCCCGCT?TGGTTT
AAGTTTGT??AAAT?GATCCGACATTGTCGAATAATAACT?TAGTTACCGTAGGGATAAC
AGCGTAATTTTTT?TTGCGAGATCTTATTAATAAAAAAGATTGCGACCTCGATGTTGGAT
TAGA?ATATACTTTAA?GGTGCAGGAGCTTTATAA??AGTTA?GTCTGTTCGACTATTAA
ATTTCTACGTGATCTGA?TTATATATCTTGTTTGGTATATGGTCCGGCCTCGTTGGTACA
GCTTTAAGAATATTAATTCGCGCCGAGTTAGGTCAACCTGGCAGGCTCTTAGGAGATGAC
CAATTATACAATGTGATTGTAACTGCCCATGCTTTTGTAATAATTTTTTTCCTAGTAATA
CCGATAATAATTGGTGGATTTGGTAATTGACTTGTCCCTCTTATACTTGGTGCCCCTGAC
ATAGCTTTTCCCCGATTAAATAATATAAGATTTTGATTATTACCTCCTTCTCTTATTTTA
CTTTTATCTTCTGCTGCTGTAGAAAGTGGTGCAGGAACAGGCTGAACTGTATATCCACCT
CTTGCTGGGAATTTAGCCCATGCCGGAGGTTCAGTAGACTTAGCAATTTTTTCTCTTCAT
TTGGCAGGTGCTTCATCAATTCTAGGCGCTATTAATTTTATTACAACTGTAATTAATATG
CGTTGATATGGAATAAATTTAGAACGATTACCTCTATTTGTTTGGTCTGTGAAAATTACA
GCAATTCTCCTTCTTCTTTCTCTTCCAGTATTAGCTGGGGCTATTACAATGCTATTAACA
GATCGAAATTTTAATACCGCTTTTTTTGATCCTGCGGGAGGGGGAGACCCTATTTTATAC
CAACACTTATTTTGATTTAGTGATCCACCGCCTAAAGTGGATT?TTTTGCA??TTCATTT
CCTGCCGAAACG????CTCGTA?AGGC?ACGAGGCAACTTTT?GT???GCATTCGAGCTG
??????????TCAGGCATT?ATTATTTTT????CCACACAAAT???GTTTTTGAAGCGAA
A???TGAAAAAA?TGAACACGGAGGGGGGG?????CGGCG?ACGCTCTCGAAGGACAGGC
G??????ACGCTCTTTAAACCTCCGCTTAAGCC?GACGGCCC?????CTGCCGGTCAGCG
A???AAGCTTCTCCTGGTCAGT????CCAT?CGCGG?TCTGAGAAC??????????????
????????????????????GG???????CCAGACCCGGTGACCCGCCCAGGCTAGGTAC
CCCAAACTCTGGTTGGAGAAGAGGTTATTCAGCAACGACAGACAAT?TGCTTTCC??TCT
TCTCCCCGGAT?TGC?????CAAAACCATCGGACAAATTTGTGTTTTTGCCTT?CGTTCG
AGACCGAACTGAA??AGTCAAAC????CATTAATGATCCTTCCGCAGGTTCACCTACGGA
AACCTTGTTACGACTTTTACTTCCTCTAAACGATCAAGTTCGAGC
>L.sericatum 5964_  
AAACATGGCTCTTTGAGC??TATTACTGATAGAGAGTCTGACCT??GCCCGGTGAAATGA
TTTTT?AAACGGCCGCAGTA???CCCTG?????ACTGTGCAAAGGTAGCACAATCACTTG
CCTTTTAATTGGAGGCTAGTATCA??AAGGTTTGACGAGAGTATTACTGTCTC?TCTTTT
A?AAATTAAAATTTATTTTTCAGGTTAAAAAACTTGAATTTTA?TTGTAGGACGAGAAGA
CCCTATCGAGCTTTTAA??TAAGATATTAAA?TAATAATTATCTTGCAAAATATA??TGT
TTATAGTTTAGTTTTTAGTTGGGGCA?ACGGCGGGGCAAAAAAAACCCCCGTTTTA???T
AAATTGATTAAAAT?GATCCAACATTGTTGAAGGATGACT?TAGTTACCGTAGGGATAAC
AGCGTAATTTTTT?TGGAGAGATCATATTGATAAAGAAGATTACGACCTCGATGTTGGAT
TAGGTAT?TATCTTAG?GGCGTAGAGGCTTTAAAA?TGATTA?GTCTGTTCGACTATTAA
ATTCCTACGTGATCTGAGTTATATATACTATTTAGCATATGATCAGGCTTTGTCGGTACT
GCATTAAGTTTACTCATCCGTGCAGAATTAGGACAACCTGGTACTCTCTTAGGGGATGAT
CAACTCTATAATGTAATTGTAACTGCTCATGCATTTGTTATAATTTTTTTTTTGGTAATA
CCTATAATAATCGGCGGTTTCGGAAATTGGCTTTTACCTCTAATATTAGGAGCACCTGAT
ATAGCTTTCCCACGCTTAAATAATATAAGTTTTTGATTATTACCACCTTCTTTAGCTTTA
CTTTTATCTTCGGCCGCAGTAGAAAGAGGTGTAGGAACTGGGTGAACTGTTTATCCTCCT
CTTGCTGGTAATTTAGCTCATGCCGGAGCCTCTGTTGATTTAGCAATTTTTTCTCTCCAT
ATTGCTGGAGCTTCATCTATCTTAAGTTCTATTAATTTTATTACAACTGTAATTAATATA
CGATGATGTGGGGTAAATATAGAACGCCTGCCTCTATTTGTTTGATCTGTAAAAATTACT
GCTATTTTATTATTGTTATCCCTACCTGTTTTAGCAGGCGCAATTACTATACTCTTAACT
GATCGAAATTTTAATACGGCTTTTTTTGACCCTGCCGGAGGAGGGGATCCAATTTTATAC
CAACATCTATTTTGATTTAGTGATCCACCGCCTAAAGTGGATTTATTTTTT???CGGAAT
T?TATC???CTG????CTCGTTTACAC?CCGAGGCAAC???TGGGCGAA?TACAGAGCTT
????GAATTTTGTGTCATT?GCAA?CAA?????TCAGCGAAAT???????GGAAAAT?AA
A????AAAAA????TAACATCGAGAGGGGG?????CGG???AGACTCTCGAGAGA?????
???????ACTCTCTTTAAACCTCT?GCTAAGCTAAAACTAG????????????????CAA
A???GCTTTTCCCCTGGTCAGTC???CCGT?CGAGGCCCGTCCGAG??????????????
?????????????????GCCGG???????CCGGACCCGGCGATCCGCCCAGGCTAGGTAC
CCCAAAATCTGGTTGGAGAAAGGCAAAA????CA????????????????????????T?
TTCTCCCGGAA?TGCACACGGACAGCTTTTTTCT??????TTTTTTTTGCTTTTCGTTCG
GGACCGAACAGAAAAAGTCAAAAAACCCATTAATGATCCTTCCGCAGGTTCACCTACGGA
AACCTTGTTACGACTTTTACTTCCTCTAAACGATCAAGTTCGAGC
>L.sericatum 5968_  
AAACATGGCTCTTTGGTT??GTGTA?GAATAAAGAGTCTGACCT??GCCCGGTGAAATAG
TTTT??AAACGGCCGCAGTA???CCCTG?????ACTGTGCAAAGGTAGCATAATAACTTG
TCTTTTAATTAAAGGCTAGTATCA??AGGGTTTGACGAAAGTATTGCTGTCTC?TTTTAT
TTTAGTTAGAATTTATTTTTCAGGTTAAAAAGCTTGAATTTTA?TTGGAGGACGAGAAGA
CCCTATCGAGCTTTTTAAATAAGACATTAAA?CAATAATTATTGTATAAA?TATA??TGT
TTATGATTTAGTTTTTAGTTGGGGCG?ACGGCGGGGCCAGAAAAACCCCCGTTTTA???T
AGATTGATTGAATT?AATCCAATATTATTGAATAATGACT?TAGTTACCGTAGGGATAAC
AGCGTAATTTCTT?TGGAGAGATCATATTGATAAAAAAGATTGCGACCTCGATGTTGGAT
TAGGTGT?TATCTTAA?GGCGCAGAAGCTTTAAAG?TGGTTA?GTCTGTTCGACTATTAA
ATTCCTACGTGATCTGA?TTATATATGTTATTTAGTATGTGATCAGGCCTTGTTGGTACT
GCATTAAGCTTACTTATTCGCGCGGAATTAGGACAACCTGGTACTCTTCTAGGAGATGAT
CAACTTTATAATGTAATTGTAACTGCTCATGCGTTTGTTATGATTTTTTTTTTAGTAATA
CCTATAATGATTGGAGGCTTTGGAAATTGACTTTTACCTCTAATATTAGGAGCACCTGAT
ATAGCTTTCCCACGATTAAATAACATAAGCTTTTGATTACTGCCACCTTCTTTGATGTTA
CTTTTATCTTCGGCCGCAGTGGAGAGAGGCGTTGGAACTGGATGAACTGTTTATCCTCCC
CTTGCTGGTAATTTAGCCCATGCAGGAGGTTCTGTAGATTTAGCAATTTTTTCTCTTCAT
ATTGCTGGGGCTTCTTCTATTTTAAGTGCTATTAATTTTATTACAACTGTGATTAATATA
CGATGGCGGGGGGTAAGTTTAGAGCGTCTTCCTTTATTTGTCTGGTCAGTAAAAATTACC
GCTATTTTATTACTACTGTCTCTTCCTGTCTTAGCAGGTGCTATTACAATATTATTAACA
GATCGAAATTTTAATACGGCTTTTTTTGATCCTGCCGGTGGGGGGGACCCAATTTTATAC
CAGCATTTATTTTGATTTAGTGATCCACCGCCTAAAGTGGATTTTTCTTTCTTTTCGTTT
T????????CTG????CTCGTT?ACAC?CCGAGGCAAC???TGGGCGCA?TGTAGAGCTT
?????GAATTTGTA?CATG??TAG?CATTGCATTCAGCGAAAT???????TGAAAATAAA
A????AAAAAAC??GAACACGGAGAGGGGG????GCGG???AGACTCTCGAGAGA?????
???????ACTCTCTTTAAACCTCC?GCTAAGCTAAAAACGGAAGCT?TCCGTTTTTTTTA
AGCCAAACTTCCCCTGGTCAGTT???CCGT?CGAGGTCCAAAA?????????????????
????????????????????GG???????ACGGACCCGGCGACCCGCCCAGGCTAGGTAC
CCCAAACTCTGGTTGGAGAAAGATAAA?????CA?????????????????????????T
TTCTCCCGGAA?TGCACACGGACGGTTTTTGTCT???????TCGTTATGGCCTTCGTTCG
GGACCGAACAGAA??AGTCAAA???CCCATTAATGATCCTTCCGCAGGTTCACCTACGGA
AACCTTGTTACGACTTTTACTTCCTCTAAACGATCAAGTTCGAGC
>L.sericatum 5969_  
AAACATGGCTCTTTGGTT??GTGTA?GAATAAAGAGTCTGACCT??GCCCGGTGAAATAG
TTTT??AAACGGCCGCAGTA???CCCTG?????ACTGTGCAAAGGTAGCATAATAACTTG
TCTTTTAATTAAAGGCTAGTATCA??AGGGTTTGACGAAAGTATTGCTGTCTC?TTTTAT
TTTAGTTAGAATTTATTTTTCAGGTTAAAAAGCTTGAATTTTA?TTGGAGGACGAGAAGA
CCCTATCGAGCTTTTTAAATAAGACATTAAA?CAATAATTATTGTATAAA?TATA??TGT
TTATGATTTAGTTTTTAGTTGGGGCG?ACGGCGGGGCCAGAAAAACCCCCGTTTTA???T
AGATTGATTGAATT?AATCCAATATTATTGAATAATGACT?TAGTTACCGTAGGGATAAC
AGCGTAATTTCTT?TGGAGAGATCATATTGATAAAAAAGATTGCGACCTCGATGTTGGAT
TAGGTAT?TATCTTAA?GGCGCAGAAGCTTTAAAG?TGGTTA?GTCTGTTCGACTATTAA
ATTCCTACGTGATCTGAGTTATATATGTTATTTAGTATGTGATCAGGCCTTGTTGGTACT
GCATTAAGCTTACTTATTCGCGCGGAATTAGGACAACCTGGTACTCTTCTAGGAGATGAT
CAACTTTATAATGTAATTGTAACTGCTCATGCGTTTGTTATGATTTTTTTTTTAGTAATA
CCTATAATGATTGGAGGCTTTGGAAATTGACTTTTACCTCTAATATTAGGAGCACCTGAT
ATAGCTTTCCCACGATTAAATAACATAAGCTTTTGATTACTGCCACCTTCTTTGATGTTA
CTTTTATCTTCGGCCGCAGTGGAGAGAGGCGTTGGAACTGGATGAACTGTTTATCCTCCC
CTTGCTGGTAATTTAGCCCATGCAGGAGGTTCTGTAGATTTAGCAATTTTTTCTCTTCAT
ATTGCTGGGGCTTCTTCTATTTTAAGTGCTATTAATTTTATTACAACTGTGATTAATATA
CGATGGCGGGGGGTAAGTTTAGAGCGTCTTCCTTTATTTGTCTGGTCAGTAAAAATTACC
GCTATTTTATTACTACTGTCTCTTCCTGTCTTAGCAGGTGCTATTACAATATTATTAACA
GATCGAAATTTTAATACGGCTTTTTTTGATCCTGGCGGGGGGGGGGACCCAATTTTATAC
CAGCATTTATTTTGATTT??????????????????????????????????????????
????????????????????????????????????????????????????????????
????????????????????????????????????????????????????????????
????????????????????????????????????????????????????????????
????????????????????????????????????????????????????????????
????????????????????????????????????????????????????????????
????????????????????????????????????????????????????????????
????????????????????????????????????????????????????????????
????????????????????????????????????????????????????????????
????????????????????????????????????????????????????????????
?????????????????????????????????????????????
>L.sericatum 5970_  
AAACATGGCTCTTTGGAT??GTTTA?AAATAAAGAGTCTGACCT??GCCCGGTGAAATAA
TTTT??AAACGGCCGCAGTA???CCCTG?????ACTGTGCAAAGGTAGCATAATAACTTG
TCTTTTAATTAGAGACTAGTATCA??AAGGTTTGACGAAAGTATTGCTGTCTC?TTTTAT
TTTAATTAGAATTTGTTTTTCAGGTTAAAAAACTTGAATTTTA?TTGGAGGACGAGAAGA
CCCTATCGAGCTTTTTAAATAAGACATTAAA?TAATAATTATTATATAAA?TATA??TGT
TTATGATTTAGTTTTTAGTTGGGGCG?ACGACGGGGCCAAAAAAACCCCCGTTTTA???T
AGATTGATTAAGTT?GATCCGACATTGTTGAATAATGACT?TAGTTACCGTAGGGATAAC
AGCGTAATTTTTT?TGGAGAGACCATATTGATAAAAAAGATTGCGACCTCGATGTTGGAT
TAGGTAC?TATCTTAA?GGCGCAGAAGCTTTAAAG?TGGTTA?GTCTGTTCGACTATTAA
ATTCCTACGTGATCTGAGTTATATATATTATTTAGTATGTGATCAGGCCTTGTTGGTACT
GCATTAAGCCTACTTATCCGTGCAGAGTTAGGACAACCAGGTACCCTTCTAGGGGATGAT
CAACTTTATAACGTAATTGTAACTGCTCATGCATTTGTTATGATTTTTTTTTTAGTAATG
CCTATAATAATTGGTGGATTTGGGAATTGGCTTTTACCTTTAATATTAGGCGCACCTGAC
ATAGCTTTCCCGCGATTAAATAATATAAGCTTTTGATTACTACCACCTTCTCTGATACTA
CTTTTATCTTCGGCCGCAGTGGAGAGAGGTGTCGGAACTGGATGAACTGTTTATCCTCCT
CTTGCTGGTAATTTGGCCCATGCCGGAGGTTCTGTAGATTTAGCAATTTTTTCTCTTCAC
ATTGCTGGGGCCTCTTCTATTTTAAGTGCTATCAATTTTATTACAACTGTAATTAATATG
CGATGACGTGGGGTGAGTTTAGAGCGTCTTCCATTATTTGTTTGGTCAGTAAAAATTACC
GCTATTTTATTGTTATTATCTCTTCCTGTCTTAGCAGGTGCAATTACAATATTACTAACC
GATCGAAATTTTAATACGGCTTTTTTTGATCCTGCTGGCGGGGGGGACCCAATTCTATAT
CAACATTTATTTTGATTT??????????????????????????????????????????
????????????????????????????????????????????????????????????
????????????????????????????????????????????????????????????
????????????????????????????????????????????????????????????
????????????????????????????????????????????????????????????
????????????????????????????????????????????????????????????
????????????????????????????????????????????????????????????
????????????????????????????????????????????????????????????
????????????????????????????????????????????????????????????
????????????????????????????????????????????????????????????
?????????????????????????????????????????????
>L.pellucidum 5976_ 
AAACATGGCTCTTTGC?????ATGAT??ATAGAGAGTCTGACCT??GCCCGGTGGTA?AA
ACGCT?AAACGGCTGCAGTA???CTCTG?????ACTGTGCAAAGGTAGCATAATAACTTG
TCTTTTAATTAAAGGCTGGTATGA??AAGGTTTGACGAGAGTAAAACTGTCTC?TTTTAT
TTTAGTTAGAAATTATTTTTTAAGTTAAAAAGCTTAAATGTTA?TTAAAGGACGAGAAGA
CCCTATCGAGCTTGTAAA?TATTTATT?AAA?TATAAATTATTATGAAAA?TATG??TGT
TTAATTAGCTGTTTTTAGTTGGGGCA?ACTACGGGACATTAAAAGCTCTCGTT?TGGTTT
AAGTTTGT??AAAT?GATCCGACATTGTCGAATAATAACT?TAGTTACCGTAGGGATAAC
AGCGTAATTTTTT?TTGCGAGATCTTATTAATAAAAAAGATTGCGACCTCGATGTTGGAT
TAAA?ATATACTTTAA?GGTGCAGGAGCTTTATAA??AGTTA?GTCTGTTCGACTATTAA
ATTTCTACGTGA??????TTATATATCTTGTTTGGTATATGGTCCGGCCTCGTTGGTACA
GCTTTAAGAATATTAATTCGCGCCGAGTTAGGTCAACCTGGCAGGCTCTTAGGAGATGAC
CAATTATACAATGTGATTGTAACTGCCCATGCTTTTGTAATAATTTTTTTCCTAGTAATA
CCGATAATAATTGGTGGATTTGGTAATTGACTTGTCCCTCTTATACTTGGTGCCCCTGAC
ATAGCTTTTCCCCGATTAAATAATATAAGATTTTGATTATTACCTCCTTCTCTTATTTTA
CTTTTATCTTCTGCTGCTGTAGAAAGTGGTGCAGGAACAGGCTGAACTGTATATCCACCT
CTTGCTGGGAATTTAGCCCATGCCGGAGGTTCAGTAGACTTAGCAATTTTTTCTCTTCAT
TTGGCAGGTGCTTCATCAATTCTAGGCGCTATTAATTTTATTACAACTGTAATTAATATG
CGTTGATATGGAATAAATTTAGAACGATTACCTCTATTTGTTTGGTCTGTGAAAATTACA
GCAATTCTCCTTCTTCTTTCTCTTCCAGTATTAGCTGGGGCTATTACAATGCTATTAACA
GATCGAAATTTTAATACCGCTTTTTTTGATCCTGCGGGAGGGGGAGACCCTATTTTATAT
CAACACTTATTTTGATTTAGTGATCCACCGCCTAAAGTGGATT?TTTTACA??TTCATTT
CCTGCCGAAACG????CTTGTA?AGGC?ACGAGGCAACTTTTTGT???GCATTCGAGCTT
??????????TCAGGCATT?ATTATTTTT????CCACACAAAT???GTTTTTGAAGCGAA
A???TGAAAAAA?TGAACACGGAGGGGGGGGGG??CGGCG?ACGCTCTCGAAGGACAGGC
G??????ACGCTCTTTAAACCTCCGCTCAAGCC?GACGGCCC?????CTGCCGGTCAGCG
A???AAGCTTCTCCTGGTCAGT????CCAT?CGCGG?TCTGAGAAC??????????????
????????????????????GG???????CCAGACCCGGTGACCCGCCCAGGCTAGGTAC
CCCAAACTCTGGTTGGAGAAGAGGTTATTCAGCAACGACACACAAT?TGCTTTCC??TCT
TCTCCCCGGAT?TAC?????CAAAACCATCGGACAAATTTGTGTTTTTGCCTT?CGTTCG
AGACCGAACTGAA??AGTCAAAC????CATTAATGATCCTTCCGCAGGTTCACCTACGGA
AACCTTGTTACGACTTTTACTTCCTCTAAACGATCAAGTTCGAGC
>L.sericatum 5978_  
AAACATGGCTCTTTGATA??T?TTATTTATAGAGAGTCTGACCT??GCCCGGTGAAATGA
TTTTT?AAACGGCCGCAGTA???CCCTG?????ACTGTGCAAAGGTAGCACAATCGCTTG
CCTTTTAATTGGAGGCTAGTATCA??AAGGTTTGACGAGAGTATTACTGTCTC?TCTTTT
A?AAATTAAAATTTATTTTTCAGGTTAAAAAACTTGAATTTTA?TTGTAGGACGAGAAGA
CCCTATCGAGCTTTTAAA?TAAAATATTAAA?TAATAATTATTTTGTAAATTATA??TGT
TTATAGTTTGATTTTTAGTTGGGGCA?ACGGCGGGGCAAAAAAAACCCCCGTTTTA???T
AAATTAGTTAAAAT?GATCCAACATTGTTGAATAATGACT?TAGTTACCGTAGGGATAAC
AGCGTAATTTTTT?TGGAGAGATCATATTGATAAAGAAGATTACGACCTCGATGTTGGAT
TAGGTAT?TATCTTAG?GGCGCAGAAGCTTTAAA??TGATTA?GTCTGTTCGACTATTAA
ATTCCTACGTGATCTGG?TTGTATATACTATTTAGCATATGATCAGGCCTTGTCGGTACT
GCATTAAGTTTACTTATTCGTGCAGAATTAGGACAACCTGGTACTCTCTTAGGGGATGAT
CAACTCTATAATGTAATCGTAACTGCACATGCATTTGTCATAATTTTTTTTTTAGTAATA
CCTATAATAATTGGTGGTTTCGGAAATTGGCTTTTACCTTTAATATTAGGAGCACCTGAT
ATAGCTTTCCCACGCTTAAATAATATAAGCTTTTGATTACTACCACCTTCTTTAGTTTTA
CTTTTGTCTTCGGCCGCAGTAGAAAGAGGGGTAGGAACTGGGTGAACTGTTTATCCCCCT
CTTGCTGGTAATTTAGCTCATGCTGGAGCCTCTGTAGATTTAGCAATTTTTTCTCTCCAT
ATTGCCGGGGCTTCATCTATCTTAAGCTCTATTAATTTCATTACAACTGTGATTAATATA
CGATGACGTGGGGTAAATATAGAACGTCTGCCTCTATTTGTTTGATCTGTAAAAATTACC
GCTATTCTATTATTGTTATCCCTACCTGTTTTAGCAGGCGCAATTACTATACTCTTAACT
GATCGAAATTTTAATACGGCTTTTTTTGATCCTGCCGGAGGTGGAGATCCAATTTTATAC
CAACATTTATTTTGATTTAGTGATCCACCGCCTAAAGTGGATTTATTTTTT???CGGAAT
T?TATC???CTGC??TCGCGTTTACAC?CCGAGGCAAC???TGGGCGAA?TGCAGAGCTT
?????????????GTCATTTGCAAACAAATTA?TCAGCGAAAT???????GGAAAATAAA
AA??AAAAAAA???TAACATCGAGAGGGGG?????CGG???AGACTCTCGAGAGA?????
???????ACTCTCTTTAAACCTCT?GCCAAGC??????????????????????????AA
A???GCTTTTCCCCTGGTCAGTC???CCGT?CGAGGCCCGT???????????????????
???????????????????CGAGG?????CCGGACCCGGCGACCCGCCCAGGCTAGGTAC
CCCAAAATCTGGTTGGAGAAAGGCAAA?????CA????????????????????????T?
TTCTCCCGGAA?TGCACACGGACAGCTTTTATCTTT???TTCTTTTTTGCTTTTCGTTCG
GGACCGAACAGAAAAAGTCAAAAAACCCATTAATGATCCTTCCGCAGGTTCACCTACGGA
AACCTTGTTACGACTTTTACTTCCTCTAAACGATCAAGTTCGAGC
>L.sericatum 5980_ 
AAACATGGCTCTTTGGCA??T?TTACTGATAAAGAGTCTGACCT??GCCCGGTGAAATGA
TTTTT?TAACGGCCGCAGTA???CCCTG?????ACTGTGCAAAGGTAGCACAATCCCTTG
CCTTTTAATTGGAGGCTAGTATCA??AAGGTTTAACGAGAGTATTACTGTCTC?TCTTTT
T?TAATTAAAATTTATTTTTTAGGTTAAAAAACTTAAATTTCA?TTGTAGGACGAGAAGA
CCCTATCGAGCTTTTAAA?CAAGATATTAAA?TAATAATTATTTTGCAAATTATA??TGT
TTATAGTTTAGTTTTTAGTTGGGGCG?ACGGCGGGGCCGAAAAAACCCCCGTTTTA???T
AAATTTATTAAAAT?GATCCAACATTGTTGAATAATGACT?TAGTTACCGTAGGGATAAC
AGAGCAATTTTTT?TGGAGAGATCATATTGATAAAAAAGATTGCGACCTCGATGTTGGAT
TAGGTAT?TATCTTAG?GGCGCAGAAGCTTTAAAG?AGATTA?GTCTGTTCGACTATTAA
ATTCCTACGTGATC????TTATATATACTATTTAGTATATGATCAGGTCTTGTTGGTACT
GCATTAAGTTTACTTATCCGCGCAGAATTAGGACAACCTGGTACTCTCCTAGGAGATGAT
CAACTCTATAATGTAATTGTGACTGCCCATGCATTTATTATAATTTTTTTTTTAGTAATA
CCTATAATAATTGGTGGTTTTGGAAACTGACTTTTACCTTTAATATTGGGTGCACCTGAT
ATATCTTTCCCACGCTTAAATAACATAAGTTTTTGGTTATTACCACCTTCTTTAGTTTTA
CTTTTATCTTCAGCTGCAGTAGAAAGAGGTGTAGGAACTGGATGAACTGTTTATCCTCCC
CTTGCTGGTAATTTAGCTCATGCCGGAGGCTCTGTAGATTTAGCAATTTTTTCTCTCCAT
ATTGCTGGGGCTTCATCTATTTTAAGTGCTATTAATTTCATTACAACTGTAATTAATATA
CGATGACGTGGGGTAAATATAGAACGTCTGCCTTTATTTGTTTGATCTGTAAAAATTACC
GCTGTCTTATTATTACTATCCCTACCTGTTTTAGCAGGCGCAATTACTATACTCTTAACT
GATCGAAACTTTAATACGGCTTTTTTTGATCCTGCCGGAGGAGGAGATCCAATTTTATAT
CAACATTTATTTTGATTT??????????????????????????????????????????
????????????????????????????????????????????????????????????
????????????????????????????????????????????????????????????
????????????????????????????????????????????????????????????
????????????????????????????????????????????????????????????
????????????????????????????????????????????????????????????
????????????????????????????????????????????????????????????
????????????????????????????????????????????????????????????
????????????????????????????????????????????????????????????
????????????????????????????????????????????????????????????
?????????????????????????????????????????????
>L.sericatum 5982_  
AAACATGGCTCTTTGGCA??T?TTACTGATAAAGAGTCTGACCT??GCCCGGTGAAATGA
TTTTT?TAACGGCCGCAGTA???CCCTG?????ACTGTGCAAAGGTAGCACAATCCCTTG
CCTTTTAATTGGAGGCTAGTATCA??AAGGTTTAACGAGAGTATTACTGTCTC?TCTTTT
T?TAATTAAAATTTATTTTTTAGGTTAAAAAACTTAAATTTCA?TTGTAGGACGAGAAGA
CCCTATCGAGCTTTTAAA?CAAGATATTAAA?TAATAATTATTTTGCAAATTATA??TGT
TTATAGTTTAGTTTTTAGTTGGGGCG?ACGGCGGGGCCGAAAAAACCCCCGTTTTA???T
AAATTTATTAAAAT?GATCCAACATTGTTGAATAATGACT?TAGTTACCGTAGGGATAAC
AGAGCAATTTTTT?TGGAGAGATCATATTGATAAAAAAGATTGCGACCTCGATGTTGGAT
TAGGTAT?TATCTTAG?GGCGCAGAAGCTTTAAAG?AGATTA?GTCTGTTCGACTATTAA
ATTCCTACGTGATCTGAGTTATATATACTATTTAGTATATGATCAGGTCTTGTTGGTACT
GCATTAAGTTTACTTATCCGCGCAGAATTAGGACAACCTGGTACTCTCCTAGGAGATGAT
CAACTCTATAATGTAATTGTGACTGCCCATGCATTTATTATAATTTTTTTTTTAGTAATA
CCTATAATAATTGGTGGTTTTGGAAACTGACTTTTACCTTTAATATTGGGTGCACCTGAT
ATATCTTTCCCACGCTTAAATAACATAAGTTTTTGGTTATTACCACCTTCTTTAGTTTTA
CTTTTATCTTCAGCTGCAGTAGAAAGAGGTGTAGGAACTGGATGAACTGTTTATCCTCCC
CTTGCTGGTAATTTAGCTCATGCCGGAGGCTCTGTAGATTTAGCAATTTTTTCTCTCCAT
ATTGCTGGGGCTTCATCTATTTTAAGTGCTATTAATTTCATTACAACTGTAATTAATATA
CGATGACGTGGGGTAAATATAGAACGTCTGCCTTTATTTGTTTGATCTGTAAAAATTACC
GCTGTCTTATTATTACTATCCCTACCTGTTTTAGCAGGCGCAATTACTATACTCTTAACT
GATCGAAACTTTAATACGGCTTTTTTTGATCCTGCCGGAGGAGGAGATCCAATTTTATAT
CAACATTTATTTTGATTTAGTGATCCACCGCCTAAAGTGGATTTATTTTTT??TCGGAAT
T?TATC???CTG????CTCGTTTACAC?CCGAGGCAAC???TGGGCGAA?TGCAGAGCTT
????GAATTTTGTGTCATT?GCAA?CAA?????TCAGCGAAAT???????GGAAAATAAA
A????AAAAA????TAACATCGAGAGGGGG?????CGG???AGACTCTCGAGAGA?????
???????ACTCTCTTTAAACCTCT?GCTAAGCTAAAACTAG????????????????CAA
A???GCTTTTCCCCTGGTCAGTC???CCGT?CGAGGCCCGT???????????????????
???????????????????CGAGG?????CCGGACCCGGCGATCCGCCCAGGCTAGGTAC
CCCAAAATCTGGTCGGAGAAAGGCAAA?????CA????????????????????????T?
TTCTCCCGGAA?TGCACACGGACAGCTTTTAT?????????TTATTTTGCTTTTCGTTCG
GGACCGAACAGAAAAAGTCAAAAAACCCACTAATGATCCTTCCGCAGGTTCACCTACGGA
AACCTTGTTACGACTTTTACTTCCTCTAAACGATCAAGTTCGAGC
>L.sericatum 5984_  
AAACATGGCTCTTTG?TA??TACTATAGATAAAGAGTCTGACCT??GCCCAGTGAAATAA
TTTTT??AACGGCCGCAGTA???CCCTG?????ACTGTGCAAAGGTAGCATAATAACTTG
CCTTTTAATTGGAGGCTAGTATCA??AAGGTTTGACGAAGGTATTACTGTCTC?TTTTTT
ATAAATTAGAATTTATTTTTTAGGTTAAAAAACTTAAATTTTA?TTGTAGGACGAGAAGA
CCCTATCGAGCTTTTAAATTAAAATATTAAA?TAATAATTATTATATAAA?TATA??TGT
TTATAGTTTGTTTTTTAGTTGGGGCG?ACGGCGGGGCCGAAAAAACCCCCGTTTTA???T
AAATT?GCTAAAGT?GATCCAACACTGTTGAATAATGACT?TAGTTACCGTAGGGATAAC
AGCGTAATTTTTT?TGGAGAGATCATATTGATAAAGAAGATTGCGACCTCGATGTTGGAT
TAGGTATATACCCTAG?GGCGCAGAAGCTTTAGAGATGGTTA?GTCTGTTCGACTATTAA
ATTTCTACGTGATCTA??CTATATATACTATTTAGCATATGATCAGGTTGCGTTGGTACC
GCATTAAGTTTACTTATTCGTGCAGAATTGGGGCAACCTGGTACCCTTTTAGGGGATGAT
CAGCTTTATAATGTAATTGTAACTGCTCATGCATTTGTGATGATTTTTTTTTTGGTAATG
CCTATAATAATTGGGGGTTTTGGAAACTGACTTTTACCTTTAATACTTGGTGCACCTGAT
ATGGCCTTCCCTCGTTTAAATAACATAAGTTTTTGATTATTGCCACCTTCTTTAATATTA
CTTTTATCTTCGGCCGCAGTAGAGAGAGGTGCTGGGACTGGGTGAACTGTTTACCCTCCT
CTTGCCGGTAATTTAGCTCATGCCGGAGGCTCTGTCGATTTAGCCATTTTTTCTCTTCAC
ATTGCTGGAGCTTCTTCTATTTTAAGTGCTATTAATTTTATTACAACTGTAATCAATATA
CGATGACAAGGGGTAAATATAGAACGCCTTCCTTTATTTGTTTGATCTGTAAAAATTACC
GCTATTTTATTATTATTATCGCTTCCTGTTCTAGCAGGTGCAATTACTATACTTTTAACT
GATCGTAATTTTAATACGGCTTTTTTTGACCCTGCCGGGGGGGGGGATCCAATTTTATAC
CAACATCTGTTTTGATTTAGTGATCCACCGCCTAAAGTGGATTTATATTTT??TCGGAAT
T?TATC???CTG????CTCGTT?ACCC?CCGAGGCAAC???TGGGCGCA?TGTAGAGCTT
?????GAATTTGTGGCATT?GCAAACAAATTTATCAGCGAAAT???????GGTAAATAAA
A????AAAAAAAA?TAACACGGAGAGGGGG?????CGG???AGACTCTCGAGAGA?????
???????ACTCTCTTTAAACCTCC?GCTAGGCTAAAACGAG????????????????CAA
A???GCTTTTCCCCTGGTCAGTT???CCGT?CGAGGTCCAAACAG???????????????
????????????????????GA???????CCGGACCCGGCGACCCGCCCAGGCTAGGTAC
CCCAAACTCTGGTTGGAGAAAGATAAA?????CA????????????????????????T?
TTCTCCCGGAA?TGCACACGGACGGTTTTCTTTTCT??TTTTCGTCTTGGCCTTCGTTCG
GGACCGAACAGAA??AGTCAAA???CCCATTAATGATCCTTCCGCAGGTTCACCTACGGA
AACCTTGTTACGACTTTTACTTCCTCTAAACGATCAAGTTCGAGC
>L.pellucidum 5992_  
AAACATGGCTCTTTGC?????ATGAT??ATAGAGAGTCTGACCT??GCCCGGTGGTA?AA
ACGCT?AAACGGCTGCAGTA???CTCTG?????ACTGTGCAAAGGTAGCATAATAACTTG
TCTTTTAATTGAAGGCTGGTATGA??AAGGTTTGACGAGAGTAAAACTGTCTC?TTTTAT
TTTAGTTAGAAATTATTTTTTAAGTTAAAAAGCTTAAATATTA?TTAAAGGACGAGAAGA
CCCTATCGAGCTTGTAAA?TATTTATT?AAA?TATAAATTATTATGAAAA?TATG??TGT
TTAATTAGCTGTTTTTAGTTGGGGCA?ACTACGGGACATTAAAAGCTCTCGTT?TGGTTT
AAGTTTGT??AAAT?GATCCGACATTGTCGAATAATAACT?TAGTTACCGTAGGGATAAC
AGCGTAATTTTTT?TTGCGAGATCTTATTAATAAAAAAGATTGCGACCTCGATGTTGGAT
TAAA?ATATACTTTAA?GGTGCAGGAGCTTTATAA??AGTTA?GTCTGTTCGACTATTAA
ATTTCTACGTGATCTG??TTATATATCTTGTTTGGTATATGGTCCGGCCTCGTTGGTACA
GCTTTAAGAATATTAATTCGCGCCGAGTTAGGTCAACCTGGCAGGCTCTTAGGAGATGAC
CAATTATACAATGTGATTGTAACTGCCCATGCTTTTGTAATAATTTTTTTCCTAGTAATA
CCGATAATAATTGGTGGATTTGGTAATTGACTTGTCCCTCTTATACTTGGTGCCCCTGAC
ATAGCTTTTCCCCGATTAAATAATATAAGATTTTGATTATTACCTCCTTCTCTTATTTTA
CTTTTATCTTCTGCTGCTGTAGAAAGTGGTGCAGGAACAGGCTGAACTGTATATCCACCT
CTTGCTGGGAATTTAGCCCATGCCGGAGGTTCAGTAGACTTAGCAATTTTTTCTCTTCAT
TTGGCAGGTGCTTCATCAATTCTAGGCGCTATTAATTTTATTACAACTGTAATTAATATG
CGTTGATATGGAATAAATTTAGAACGATTACCTCTATTTGTTTGGTCTGTGAAAATTACA
GCAATTCTCCTTCTTCTTTCTCTTCCAGTATTAGCTGGGGCTATTACAATGCTATTAACA
GATCGAAATTTTAATACCGCTTTTTTTGATCCTGCGGGAGGGGGAGACCCTATTTTATAC
CAACACTTATTTTGATTTAGTGATCCACCGCCTAAAGTGGATT?TTTTACA??TTCATTT
CCTGCCGAAACG????CTCGTA?AGGC?ACGAGGCAACTTTTTGT???GCATTCGAGCTT
??????????TCAGGCATT?ATTATTTTT????CCACACAAAT???GTTTTTGAAGCGAA
A???TGAAAAAAATGAACACGGAGGGGGGGG????CGGCG?ACGCTCTCGAAGGACAGGC
G??????ACGCTCTTTAAACCTCCGCTCAAGCC?GACGGCCC?????CTGCCGGTCAGCG
A???AAGCTTCTCCTGGTCAGT????CCAT?CGCGG?TCTGAGAAC??????????????
????????????????????GG???????CCAGACCCGGTGACCCGCCCAGGCTAGGTAC
CCCAAACTCTGGTTGGAGAAGAGGTTATTCAGCAACGACACACAAT?TGCTTTCC??TCT
TCTCCCCGGAT?TAC?????CAAAACCATCGGACAAATTTGTGTTTTTGCCTT?CGTTCG
AGACCGAACTGAA??AGTCTAAC????CATTAATGATCCTTCCGCAGGTTCACCTACGGA
AACCTTGTTACGACTTTTACTTCCTCTAAACGATCAAGTTCGAGC
>L.pellucidum 5994_  
AAACATGGCTCTTTGC?????ATGAT??ATAGAGAGTCTGACCT??GCCCGGTGGTA?AA
ACGCT?AAACGGCTGCAGTA???CTCTG?????ACTGTGCAAAGGTAGCATAATAACTTG
TCTTTTAATTGAAGGCTGGTATGA??AAGGTTTGACGAGAGTAAAACTGTCTC?TTTTAT
TTTAGTTAGAAATTATTTTTTAAGTTAAAAAGCTTAAATATTA?TTAAAGGACGAGAAGA
CCCTATCGAGCTTGTAAA?TATTTATT?AAA?TATAAATTATTATGAAAA?TATG??TGT
TTAATTAGCTGTTTTTAGTTGGGGCA?ACTACGGGACATTAAAAGCTCTCGTT?TGGTTT
AAGTTTGT??AAAT?GATCCGACATTGTCGAATAATAACT?TAGTTACCGTAGGGATAAC
AGCGTAATTTTTT?TTGCGAGATCTTATTAATAAAAAAGATTGCGACCTCGATGTTGGAT
TAAA?ATATACTTTAA?GGTGCAGGAGCTTTATAA??AGTTA?GTCTGTTCGACTATTAA
ATTTCTACGTGATCTGAGTTATATATCTTGTTTGGTATATGGTCCGGCCTCGTTGGTACA
GCTTTAAGAATATTAATTCGCGCCGAGTTAGGTCAACCTGGCAGGCTCTTAGGAGATGAC
CAATTATACAATGTGATTGTAACTGCCCATGCTTTTGTAATAATTTTTTTCCTAGTAATA
CCGATAATAATTGGTGGATTTGGTAATTGACTTGTCCCTCTTATACTTGGTGCCCCTGAC
ATAGCTTTTCCCCGATTAAATAATATAAGATTTTGATTATTACCTCCTTCTCTTATTTTA
CTTTTATCTTCTGCTGCTGTAGAAAGTGGTGCAGGAACAGGCTGAACTGTATATCCACCT
CTTGCTGGGAATTTAGCCCATGCCGGAGGTTCAGTAGACTTAGCAATTTTTTCTCTTCAT
TTGGCAGGTGCTTCATCAATTCTAGGCGCTATTAATTTTATTACAACTGTAATTAATATG
CGTTGATATGGAATAAATTTAGAACGATTACCTCTATTTGTTTGGTCTGTGAAAATTACA
GCAATTCTCCTTCTTCTTTCTCTTCCAGTATTAGCTGGGGCTATTACAATGCTATTAACA
GATCGAAATTTTAATACCGCTTTTTTTGATCCTGCGGGAGGGGGAGACCCTATTTTATAC
CAACACTTATTTTGATTTAGTGATCCACCGCCTAAAGTGGATT?TTTTACA??TTCATTT
CCTGCCGAAACG????CTCGTA?AGGC?ACGAGGCAACTTTTTGT???GCATTCGAGCTT
??????????TCAGGCATT?ATTATTTTT????CCACACAAAT???GTTTTTGAAGCGAA
A???TGAAAAAAATGAACACGGAGGGGGGGG????CGGCG?ACGCTCTCGAAGGACAGGC
G??????ACGCTCTTTAAACCTCCGCTCAAGCC?GACGGCCC?????CTGCCGGTCAGCG
A???AAGCTTCTCCTGGTCAGT????CCAT?CGCGG?TCTGAGAAC??????????????
????????????????????GG???????CCAGACCCGGTGACCCGCCCAGGCTAGGTAC
CCCAAACTCTGGTTGGAGAAGAGGTTATTCAGCAACGACACACAAT?TGCTTTCC??TCT
TCTCCCCGGAT?TAC?????CAAAACCATCGGACAAATTTGTGTTTTTGCCTT?CGTTCG
AGACCGAACTGAA??AGTCTAAC????CATTAATGATCCTTCCGCAGGTTCACCTACGGA
AACCTTGTTACGACTTTTACTTCCTCTAAACGATCAAGTTCGAGC
>L.pellucidum 6009_ 
AAACATGGCTCTTTGC?????ATGAT??ATAGAGAGTCTGACCT??GCCCGGTGGTA?AA
ACGCT?AAACGGCTGCAGTA???CTCTG?????ACTGTGCAAAGGTAGCATAATAACTTG
TCTTTTAATTGAAGGCTGGTATGA??AAGGTTTGACGAGAGTAAAACTGTCTC?TTTTAT
TTTAGTTAGAAATTATTTTTTAAGTTAAAAAGCTTAAATATTA?TTAAAGGACGAGAAGA
CCCTATCGAGCTTGTAAA?TATTTATT?AAA?TATAAATTATTATGAAGA?TATG??TGT
TTAATTAGCTGTTTTTAGTTGGGGCA?ACTACGGGGCATTAAAAGCCCCCGCT?TAGTTT
AAGTTTGT??AAAT?GATCCGACATTGTCGAATAATAACT?TAGTTACCGTAGGGATAAC
AGCGTAATTTTTT?TTGCGAGATCTTATTAATAAAAAAGATTGCGACCTCGATGTTGGAT
TAGA?ATATACTTTAA?GGTGCAGGAGCTTTATAA??AGTTA?GTCTGTTCGACTATTAA
ATTTCTACGTGATCTGAGTTATATATCTTATTTGGTATATGGTCCGGCCTCGTTGGTACA
GCTTTAAGAATATTAATTCGCGCCGAGTTAGGTCAACCTGGCAGGCTCTTAGGAGATGAC
CAATTATACAATGTGATTGTAACTGCCCATGCTTTTGTAATAATTTTTTTCCTAGTAATA
CCGATAATAATTGGTGGATTTGGTAATTGACTTGTCCCTCTTATACTTGGTGCCCCTGAC
ATGGCTTTTCCCCGATTAAATAATATAAGATTTTGATTATTACCTCCTTCTCTTATTTTA
CTTTTATCTTCTGCTGCTGTAGAAAGTGGCGCAGGAACAGGCTGAACTGTATACCCACCT
CTTGCTGGGAATTTAGCCCATGCCGGAGGTTCAGTAGACTTAGCAATTTTTTCTCTTCAT
TTGGCAGGTGCTTCATCAATTCTAGGCGCTATTAATTTTATTACAACTGTAATTAATATG
CGTTGATATGGAATAAATTTAGAACGATTACCTCTATTTGTTTGGTCTGTGAAAATTACA
GCAATTCTCCTTCTTCTTTCTCTTCCAGTATTAGCTGGGGCTATTACAATGCTATTAACA
GATCGAAATTTTAATACCGCTTTTTTTGATCCTGCGGGAGGGGGAGACCCTATTTTATAC
CAACACTTATTTTGATTTAGTGATCCACCGCCTAAAGTGGATT?TTTTACA??TTCATTT
CCTGCCGAAACG????CTCGTA?AGGC?ACGAGGCAACTTTTTGT???GCATTCGAGCTT
??????????TCAGGCATT?ATTATTTTT????CCACACAAAT???GTTTTTGAAGCGAA
A???TGAAAAAA?TGAACACGGAGGGGGGG?????CGGCG?ACGCTCTCGAAGGACAGGC
G??????ACGCTCTTTAAACCTCCGCTCAAGCC?GACGGCCC?????CTGCCGGTCAGCG
A???AAGCTTCTCCTGGTCAGT????CCAT?CGCGG?TCTGAGAAC??????????????
????????????????????GG???????CCAGACCCGGTGACCCGCCCAGGCTAGGTAC
CCCAAACTCTGGTTGGAGAAGAGGTTATTCAGCAACGACACACAAT?TGCTTTCC??TCT
TCTCCCCGGAT?TGC?????CAAAACCATCGGACAAATTTGTGTTTTTGCCTT?CGTTCG
AGACCGAACTGAA??AGTCAAAC????CATTAATGATCCTTCCGCAGGTTCACCTACGGA
AACCTTGTTACGACTTTTACTTCCTCTAAACGATCAAGTTCGAGC
>L.pellucidum 6014_  
AAACATGGCTCTTTGC?????ATGAT??ATAGAGAGTCTGACCT??GCCCGGTGGTA?AA
ACGCT?AAACGGCTGCAGTA???CTCTG?????ACTGTGCAAAGGTAGCATAATAACTTG
CCTTTTAATTGAAGGCTGGTATGA??AAGGTTTGACGAGAGTAAAACTGTCTC?TTTTAT
TTTAGTTAGAAATTATTTTTTAAGTTAAAAAGCTTAAATATTA?TTAAAGGACGAGAAGA
CCCTATCGAGCTTGTAAA?TATTTATT?AAA?TATAAATTATTATGAAAA?TATG??TGT
TTAATTAGCTGTTTTTAGTTGGGGCA?ACTACGGGGCATTAAAAACCCCCGCT?TGGTTT
AAGTTTGT??AAAT?GATCCGACATTGTCGAATAATAACT?TAGTTACCGTAGGGATAAC
AGCGTAATTTTTT?TTGCGAGATCTTATTAATAAAAAAGATTGCGACCTCGATGTTGGAT
TAGA?ATATACTTTAA?GGTGCAGGAGCTTTATAA??AGTTA?GTCTGTTCGACTATTAA
ATTTCTACGTGATCTGAGTTATATATCTTGTTTGGTATATGGTCCGGCCTCGTTGGTACA
GCTTTAAGAATATTAATTCGCGCCGAGTTAGGTCAGCCTGGCAGGCTCTTAGGAGATGAT
CAATTATATAATGTGATTGTAACTGCTCATGCTTTTGTAATAATTTTTTTCCTAGTAATA
CCGATAATAATTGGTGGATTTGGTAATTGACTTGTTCCTCTTATACTTGGTGCCCCTGAC
ATAGCTTTTCCCCGATTAAATAATATAAGATTTTGATTATTACCTCCTTCTCTTATTTTA
CTTTTATCTTCTGCTGCTGTAGAAAGTGGTGTAGGAACAGGCTGAACTGTATATCCACCT
CTTGCTGGGAATTTAGCCCATGCCGGAGGCTCAGTAGACTTAGCAATTTTTTCTCTTCAT
TTGGCAGGTGCTTCATCAATTCTAGGCGCTATTAATTTTATTACAACTGTAATTAATATG
CGTTGATATGGAATAAATTTAGAACGATTACCTCTATTTGTTTGGTCTGTGAAAATTACA
GCAATTCTTCTTCTTCTTTCTCTTCCAGTATTAGCTGGGGCTATTACAATGCTATTAACA
GATCGAAATTTTAATACCGCTTT?????????????????????????????????????
??????????????????AGTGATCCACCGCCTAAAGTGGATT?TTTTACA??TTCATTT
CCTGCCGAAACG????CTCGTA?AGGC?ACGAGGCAACTTTT?GT???GCATTCGAGCTT
??????????TCAGGCATT?ATTACTTTT????CCACACAAAT???GTTTTTGAAGCGAA
A???TGAAAAAA?TGAACACGGAGGGGGGGG????CGGCG?ACGCTCTCGAAGGACAGGC
G??????ACGCTCTTTAAACCTCCGCTCAAGCC?GACGGCCC?????CTGCCGGTCAGCG
A???AAGCTTCTCCTGGTCAGT????CCACTCGCGG?TCTGAGAAC??????????????
????????????????????GG???????CCAGACCCGGTGACCCGCCCAGGCTAGGTAC
CCCAAACTCTGGTTGAAGAAGAGGTTATTCAGCAACGACACACAAT?TGCTTTCC??TCT
TCTCCCCGGAT?TGC?????CAAAACCATCGGACAAATTTGTGTTTTTGCCTT?CGTTCG
AGACCGAACTGAA??AGTCAAAC????CATTAATGATCCTTCCGCAGGTTCACCTACGGA
AACCTTGTTACGACTTTTACTTCCTCTAAACGATCAAGTTCGAGC
>L.atricapillum 6070   
AAACATGGCTCTTTGTTG??GATTAT??ATAAAGAGTCTAACCT??GCCCGGTGGTA?GA
?CACT?AAACGGCTGCAGTA???CCCTG?????ACTGTACAAAGGTAGCATAATAATTTG
CCTTTTAATTGGAGGCTAGTATGA??AAGGTTGGATGAAAGTAGAGCTGTCTC?TTTTAT
TTTGATTAAAAATTATTTTTCAAGTTAAAAAGCTTGAATTTTA?TTAAAGGACGAGAAGA
CCCTATCGAGCTTGTAAA?TATTTTTT?AAG?TGTTAATTATTATGAAGA?TATG??TGC
TTAATTAATTGTTTTTAGTTGGGGCA?ACTACGGGACATTAAAAACTCCCG?T?TGGATT
ATTTTTATCTAAATAGATCCGACCTTGTCGAATGGTGACT?TAGTTACCGTAGGGATAAC
AGCGTAATTTTTTCTTAAGAGACCTCATCGACAGAAAAGATTGCGACCTCGATGTTGGAT
TAGA?ATATACTTTAA?GGCGCAGGGGCTTTATAA??AGTTA?GTCTGTTCGACTATTAA
ATTTCTACGTGATCTGAGTTGTATATTCTATTTGGGATGTGATCTGGTTTAGTTGGTACG
GCTCTAAGCTTATTAATTCGAGCTGAACTAGGTCAGCCAGGGGCCCTCTTAGGTGATGAT
CAGCTATATAATGTAATTGTAACAGCTCATGCCTTTATTATAATCTTTTTTCTGGTAATA
CCAATAATAATTGGAGGATTTGGAAACTGACTTGTACCACTTATATTAGGTGCTCCTGAC
ATAGCATTTCCGCGATTAAATAACATAAGATTTTGATTGCTTCCGCCTTCTTTAATTTTG
CTTCTCTCATCCGCAGCTGTGGAGAGGGGCGCCGGAACAGGATGGACTGTTTATCCTCCT
CTTGCGGGAAATCTAGCCCACGCGGGAGGGTCTGTTGATCTAGCAATTTTTTCCCTTCAC
TTAGCTGGTGCCTCATCTATTTTAGGTGCTATTAATTTTATTACAACTGTAATTAATATA
CGTTGATATGGAGTAACGCTAGAACGTTTACCATTATTTGTTTGGTCTGTGAAAATTACA
GCCATTCTTTTGCTTCTCTCTCTCCCAGTTTTAGCAGGGGCTATTACAATATTGCTTACT
GATCGAAACTTTAACACCGCTTTTTTTGATCCTGCAGGGGGTGGAGACCCAATTTTATAT
CAACATCTATTTTGATTT??????????????????????????????????????????
????????????????????????????????????????????????????????????
????????????????????????????????????????????????????????????
????????????????????????????????????????????????????????????
????????????????????????????????????????????????????????????
????????????????????????????????????????????????????????????
????????????????????????????????????????????????????????????
????????????????????????????????????????????????????????????
????????????????????????????????????????????????????????????
????????????????????????????????????????????????????????????
?????????????????????????????????????????????
>L.undatum 6031__ 
AAACATGGCTCTTTGTTGATATAGACGTATAAGGAGTCTGACCT??GCCCGGTGGTATAC
GTACT?AAACGGCTGCAGTA???TCCTG?????ACTGTGCAAAGGTAGCATAATAATTTG
CCTTTTAATTAAAGGCTGGTATCA??AAGGTTTAACGAAAGTAAAGCTGTCTC?TTTTAT
TTAAGTTAGAAGTTATTTTTAAAGTTTAAAAGCTTTAATTTTA?TTAAAGGACGAGAAGA
CCCTGTCGAGCTTATAAA?TATTTCTTAAAAGTAACGATTATGATTATAGATATG??TAC
TTAATCGATGATTTTAAGTTGGGGCA?ACTGCGGGGCATTAAAAACCCCCGTTTTATTTT
AAGTTTGT??AAGT?GATCCGACAATGTCGAAAAATGACT?TAGCTACCGCAGGGATAAC
AGCGTAATTTTTTCTGGAGAGATCGTATTGATAGGAAAGATTGCGACCTCGATGTTGGAT
TAGA?ATATACTTTAG?GGTGCAGGAGCTTTAAAAA??GTTA?GTCTGTTCGACTATTAA
ATTTCTACGTG???????TTGTATATTCTATTTGGGATATGATCTGGTTTAGTCGGAACC
GCGCTAAGTCTTTTAATTCGAGCTGAATTAGGCCAACCAGGAACACTTTTAGGAGATGAC
CAGCTATACAATGTGATTGTAACTGCTCATGCTTTTGTAATAATTTTCTTTTTAGTAATG
CCAATGATAATTGGTGGATTTGGAAACTGACTTGTACCACTTATATTAGGTGCCCCAGAC
ATAGCTTTCCCTCGATTAAACAATATAAGATTCTGACTGTTGCCCCCTTCTTTAGCCTTG
CTTCTCTCTTCTGCAGCCGTCGAAAGGGGAGCAGGAACAGGGTGGACTGTATATCCTCCT
CTTGCTGGAAATCTAGCTCATGCTGGGGGATCTGTTGATTTAGCTATTTTTTCTCTTCAC
CTGGCAGGGGCTTCCTCTATTTTAGGTGCTATCAATTTTATTACAACTGTGATTAACATG
CGTTGACACGGGATAACCTTAGAGCGCCTACCTTTATTTGTTTGGTCTGTTAAAATCACA
GCTATTCTCCTTCTTCTTTCACTCCCAGTTTTGGCAGGAGCAATCACAATATTGCTTACA
GATCGAAATTTTAATACGGCATTTTTTGACCCAGCCGGAGGCGGAGATCCTATTTTATAC
CAACATCTATTTTGATTTAGTGATCCACCGCCTAAAGTGGATT??TTTATT??TTCATTT
C?TGCCGAACCG????CCCGTA?AAGC?ACGAGGCAACTTTTTGT?GCAT?TTAGAGCTT
?????CGATTTCAGGCATT?ATTAGCTTT????CCACACAAAT?????TTGTTTTGAGAA
A???TAAATGAA?AAAA?GTAACACGGAGGGGG??CGGCG?TCGCTCTCCAAGGACAGGC
G??????ACGCTCTTTAAACCTTCGCTCAGGA???????????????????????????A
A???AAGCTTCCCCTGGTCAGT????CCAC?CGCGGGCCCGAAAAC??????????????
????????????????????GG???????CCAGACCCGGTGACCCGCCCAGGCTAGGTAC
CCCAAACTCTGGTTGGAGAAAAAGGCATTGAGCAACGGCACACAGT?CGCTTTAC???TT
TTCTCCCGGAT?TGC?CAAACAAAGCCATCGGACAAATTTA?GTTTTCGCCTT?CGTTCG
AGACCGAACTGAA??AGTCAAA????CCATTAATGATCCTTCCGCAGGTTCACCTACGGA
AACCTTGTTACGACTTTTACTTCCTCTAAACGATCAAGTTCGAGC
>L.sericatum 5963 
AAACATGGCTCTTTG?TA??TATCTAAAATAAAGAGTCTGACCT??GCCCAGTGAAATGA
TTTTT?AAACGGCCGCAGTA???CCCTG?????ACTGTGCAAAGGTAGCACAATAACCTG
CCTTATAATTGAAGGCTAGTATCA??AAGGTTTGACGAAAGTATTGCTGTCTC?TTTTTT
ATTAATTAAAATTTATTTTCCAGGTTAAAAAACTTGGATTTTA?TTGGAGGACGAGAAGA
CCCTATCGAGCTTTTAAA?TAAGATATTAAA?TAATAATTATTATGTAAATTATA??TGT
TTATAGTTTAGTTTTTAGTTGGGGCA?ACGGCGGGGCCAGAAGACACCCCGTTTTA???G
GAATTAATTTAAAT?GATCCAACATTGTTGAATAATGATT?TAGTTACCGTAGGGATAAC
AGAGTAATTTTTT?TGGAGAGATCATATTGATAAAGAAGATTGCGACCTCGATGTTGGAT
TAGGTAT?TATCTTAG?GGCGCAGAGGCTTTAAAG?TGATTA?GTCTGTTCGACTATTAA
ATTCCTACGTGATCTGAG??????????????????????????????????????????
????????????????????????????????????????????????????????????
????????????????????????????????????????????????????????????
????????????????????????????????????????????????????????????
????????????????????????????????????????????????????????????
????????????????????????????????????????????????????????????
????????????????????????????????????????????????????????????
????????????????????????????????????????????????????????????
????????????????????????????????????????????????????????????
????????????????????????????????????????????????????????????
????????????????????????????????????????????????????????????
??????????????????AGTGATCCACCGCCTAAAGTGGATTTATTTTTTTTTCGGAAT
T?TATC???CTG????CTCGTTTACAC?CCGAGGCAAC???TGGGTGCA?TGTAGAGCTT
TT?TGAATTTTGTGGCATT?GCAAACAAATT?GTCAGCGAAAT???????GGAAAATAAA
A????AAAAAAAAATAACACGGAGAGGGGG?????CGG???AGACTCTCGAGAGA?????
???????ACTCTCTTTAAACCTCC?GCTAAGCTAAAACGAG????????????????CAA
A???GCTTTCCCCCTGGTCAGTC???CCGT?CGAGGTCCAAAAAAC??????????????
?????????????????????AGG?????CCGGACCCGGCGACCCGCCCAGGCTAGGTAC
CCCAAACTCTGGTTGGAGAAAGATAAA?????CA????????????????????????T?
TTCTCCCGGAA?TGCACACGGACGGTTTTTTT???????????GTCTTGGCCTTCGTTCG
GGACCGAACAGAA??AGTCAAA???CCCATTAATGATCCTTCCGCAGGTTCACCTACGGA
AACCTTGTTACGACTTTTACTTCCTCTAAACGATCAAGTTCGAGC
>L.sericatum 5981   
AAACATGGCTCTTTGGCA??T?TTACTGATAAAGAGTCTGACCT??GCCCGGTGAAATGA
TTTTT?TAACGGCCGCAGTA???CCCTG?????ACTGTGCAAAGGTAGCACAATCCCTTG
CCTTTTAATTGGAGGCTAGTATCA??AAGGTTTAACGAGAGTATTACTGTCTC?TCTTTT
T?TAATTAAAATTTATTTTTTAGGTTAAAAAACTTAAATTTCA?TTGTAGGACGAGAAGA
CCCTATCGAGCTTTTAAA?CAAGATATTAAA?TAATAATTATTTTGCAAATTATA??TGT
TTATAGTTTAGTTTTTAGTTGGGGCG?ACGGCGGGGCCGAAAAAACCCCCGTTTTA???T
AAATTTATTAAAAT?GATCCAACATTGTTGAATAATGACT?TAGTTACCGTAGGGATAAC
AGAGCAATTTTTT?TGGAGAGATCATATTGATAAAAAAGATTGCGACCTCGATGTTGGAT
TAGGTAT?TATCTTAG?GGCGCAGAAGCTTTAAAG?AGATTA?GTCTGTTCGACTATTAA
ATTCCTACGTGATCTGAG??????????????????????????????????????????
????????????????????????????????????????????????????????????
????????????????????????????????????????????????????????????
????????????????????????????????????????????????????????????
????????????????????????????????????????????????????????????
????????????????????????????????????????????????????????????
????????????????????????????????????????????????????????????
????????????????????????????????????????????????????????????
????????????????????????????????????????????????????????????
????????????????????????????????????????????????????????????
????????????????????????????????????????????????????????????
??????????????????AGTGATCCACCGCCTAAAGTGGATTTATTTTTT??TCGGAAT
T?TATC???CTG????CTCGTTTACAC?CCGAGGCAAC???TGGGCGAA?TGCAGAGCTT
????GAATTTTGTGTCATT?GCAA?CAA?????TCAGCGAAAT???????GGAAAATTAA
A????AAAAA????TAACATCGAGAGGGGG?????CGG???AAACTCTCGAGAGA?????
???????ACTCTCTTTAAACCTCT?GCTAAGCTAAAATTAG????????????????CAA
A???GCTTTTCCCCGGGTCAGTC???CCGT?CGAGGCCCGTCGAGGCC????????????
????????????????CGTCGAGG?????CCGGACCCGGCGATCCGCCCAGGCTAGGTAC
CCCAAAATCTGGTTGGAGAAAGGAAAA?????CA????????????????????????T?
TTCTCCCGGAA?TGCACACGGACAGCTTTTAT?????????TTATTTTGCTTTTCGTTCG
GGACCGAACAGAAAAAGTCAAAAAACCCACTAATGATCCTTCCGCAGGTTCACCTACGGA
AACCTTGTTACGACTTTTACTTCCTCTAAACGATCAAGTTCGAGC
>L.tigris  
TTATTTAATTTCTCTCGA???AATCTACAGAGCTAGTTTAA????GGTATAGTTATAGCT
ATTAT?AGGTGAGTGTGGCAAAACTTTGTA?AAACCTTAAAGTAGAAGTTAAATTCTATT
CGTGTTAGATGATAGCTAGTTCCACTAGAAATATATAAAAGTATAGGAGCTTAGATTAGA
CTAAATTAGAAGTTAGTACTAAGATTTAAAGTTAGGTATCTCATCTATAGGAGGTTTAGC
TCATGTAGTAATATGTAA?TGTGATAT?ATGTTAATAATAAAATTTAAGCTTATGAGTGG
CTAAAATTTTGAGTTTGTTATAAA???ATATTTGTTTTAGGA????TTCTAGTTTG??CT
AGATTTATATTGGC?AAAACTATG?AATTAATCAATAGTTTTGGTATATGCTAGTATG??
AGTATT?TAATATTGGAAAATAATTAATTATGTAATTATATGTTGATTAAAGTTTGTTAT
AGTT?TCTTGAAATAT?TAAAAAGGAATTCGGCAAAAATTTA?CTTCGCCTGTTTAGCAA
AAACATGGCTC?TCTG????????????????????????????????????????????
???????????????ATCCGAGCCGAATTAGGCCAACCAGGCACGCTTCTTGGAGATGAT
CAATTATATAATGTAATTGTAACTGCTCATGCTTTTGTAATAATTTTTTTTCTAGTAATA
CCAATAATAATTGGTGGCTTTGGAAATTGACTTGTACCACTTATATTAGGAGCTCCTGAT
ATAGCATTTCCTCGGCTTAATAACATAAGGTTTTGGTTATTACCTCCTTCTCTAATTTTG
CTTTTGTCTTCTGCTGCCGTAGAAAGAGGAGCAGGAACGGGATGGACCGTATATCCTCCT
CTTGCTGGTAATTTAGCTCATGCCGGAGGTTCAGTAGATCTAGCAATTTTTTCTCTTCAT
TTAGCTGGAGCTTCGTCTATCTTAGGCGCCATCAATTTCATTACAACTGTAATCAACATA
CGATGGTATGGAATAAATTTAGAGCGTTTACCTTTGTTTGTTTGATCTGTAAAAATTACA
GCTATTCTTCTTCTTCTTTCCCTACCAGTCTTAGCAGGAGCTATTACGATGTTGCTAACA
GATCGA??????????????????????????????????????????????????????
????????????????????????????????????????????????????????????
????????????????????????????????????????????????????????????
????????????????????????????????????????????????????????????
????????????????????????????????????????????????????????????
????????????????????????????????????????????????????????????
????????????????????????????????????????????????????????????
????????????????????????????????????????????????????????????
????????????????????????????????????????????????????????????
????????????????????????????????????????????????????????????
????????????????????????????????????????????????????????????
?????????????????????????????????????????????
>L.vitreum 
????ATGGCTCTTTGACCCTACATAC??ATAAAGAGTCTGACCT??GCCCGGTGGTA?AG
ATACT?AAACGGCTGCAGTA???CCCTG?????ACTGTGCAAAGGTAGCATAATAATTTG
TCTTTTAATTGGAGGCTAGTATGA??AAGGTTTGACGAAAGTAAATCTGTCTCCTTTTAT
GTTGATTAGAAATTATCTTTTAAGTTAAAAAGCTTAAATTTTA?TTAGAGGACGAGAAGA
CCCTATCGAGCTTATAAA?TATTATTTTAAA?TGGCAATTATTGTTTAAA?TATG??AGT
TTAATAGGTTATTTTTAGTTGGGGCA?ACTGCGGTGTATTAAAAGCCTCCGTTATAGTTA
TAATTTGT??GAAT?GATCCGACATTGTCGAATAATGACT?TAGTTACCGTAGGGATAAC
AGCGTAATTTTTT?TGGAGAGATCTTATCGATAAAAAAGATTGCGACCTCGATGTTGGAT
TA?A?ACATACTTTAAAGGTGCAGGGGCTTTATAA???GTTA?GTCTGTTCGACTATTAA
ATTTTT????????????TTATACATTCTATTTGGTATATGATCTGGATTAGTTGGTACA
GCCTTAAGTCTCTTAATTCGAGCGGAACTAGGTCAACCGGGAAGCCTTTTAGGTGATGAT
CAACTGTATAATGTAATCGTAACTGCTCATGCTTTTGTTATAATTTTTTTCTTGGTAATA
CCCATAATAATTGGTGGATTTGGGAATTGACTTGTGCCTCTTATACTTGGAGCTCCTGAT
ATAGCATTTCCACGCTTAAATAACATAAGATTTTGGTTACTACCTCCTTCTTTAATTTTA
CTTTTATCCTCAGCCGCTGTGGAAAGAGGTGCAGGAACAGGATGGACTGTGTATCCGCCT
CTTGCTGGTAATTTAGCTCATGCTGGAGCTTCGGTAGATTTAGCAATCTTTTCTCTCCAC
TTAGCTGGGGCTTCTTCTATCTTAGGTGCTATTAATTTTATCACTACTGTATTTAATATG
CGCTGAGATGGCATAAACTTAGAACGTTTACCTTTGTTTGTTTGGTCTGTAAAAATTACA
GCCATCCTTCTTCTCCTTTCTCTCCCAGTTTTAGCGGGGGCTATTACAATACTATTAACA
GATCGAAATTTTAATACTGCTTTTTTTGATCCAGCAGGAGGGGGAGATCCCATCTTATAT
CAACATCCATTT????????????????????????????????????????????????
????????????????????????????????????????????????????????????
????????????????????????????????????????????????????????????
????????????????????????????????????????????????????????????
????????????????????????????????????????????????????????????
????????????????????????????????????????????????????????????
????????????????????????????????????????????????????????????
????????????????????????????????????????????????????????????
????????????????????????????????????????????????????????????
????????????????????????????????????????????????????????????
?????????????????????????????????????????????
>Cyclophorus
TGAATTAGATT?TCTCGA???AACCTGAAGAGCTACCTTAATTTTGGTTTAGCCTTAG??
ACAAA?GAGTGGGTGTGGCATAACCCTATTTAAAATTTAAGGTAGAAATTAAATGTTATT
CGTTTTAGGTGATAGCTAGTTATAATATAAAGATATACAAGTATCGGATATAATTTTATT
ATATGTTTATACTATATACACATA???ATGACTTATTTTCTTAGTTATGCGAGGGTAAGC
TCGTATAA????ATTTAA?TTTAAC?T?AAAATTATATATGAATCTAGGCTTGAAATTAG
CCACGGTTTGGAATTTGTTAAAAATGCATATATGTACACAAAAACTTTGTAATATA??TT
AAATTTATGTTATC?CAA?CTATGTAATTAAGGCATGGT??TGGTTTATGCTAAAATG??
AGTATTATTATAAGCTAAAACAAAAAATAAATTAAATTTTTTTTA???AAAATTTTTTAT
AAATATCATAAAATAT?ATAATAGGAACTCGGCAAAAATTTAGCTCCGCCTGTTTAGCAA
AAACATGTCTC?TTTG????????????????????????????????????????????
???????????????ATTCGAGCTGAGCTTGGTCAACCGGGCACTTTGCTAGGGGATGAC
CAATTGTATAATGTTATTGTTACTGCTCATGCTTTTGTAATAATTTTTTTTTTTGTTATG
CCTATAATAATTGGTGGTTTTGGTAATTGACTGGTTCCGCTGATACTTGGGGCTCCTGAT
ATGGCCTTTCCCCGATTAAATAATATAAGCTTTTGGTTACTTCCACCTTCTTTATGTCTT
TTGCTGGTATCAGCGGCAGTTGAAAATGGAGCAGGCACGGGATGAACAGTTTACCCGCCA
TTAGCTTCTAATTTAGCTCATGCCGGGGCTTCTGTTGATCTAGCTATTTTTTCCTTACAT
CTAGCTGGGGCTTCCTCAATTTTAGGAGCTGTTAATTTTATCACGACTGTAATTAATATG
CGATGGGAGGGAATACACTTTGAGCGGCTACCGTTATTTGTTTGATCTGTTAAAATTACA
GCTGTTCTTTTATTGCTATCTTTACCTGTTTTAGCCGGGGCTATTACTATACTATTAACT
GATCGA??????????????????????????????????????????????????????
????????????????????????????????????????????????????????????
????????????????????????????????????????????????????????????
????????????????????????????????????????????????????????????
????????????????????????????????????????????????????????????
????????????????????????????????????????????????????????????
????????????????????????????????????????????????????????????
????????????????????????????????????????????????????????????
????????????????????????????????????????????????????????????
????????????????????????????????????????????????????????????
????????????????????????????????????????????????????????????
?????????????????????????????????????????????
